# Supplementary material for: PH13 improves soybean shade traits and enhances yield for high-density planting at high latitudes
Source: Nat Commun. 2023 Oct 26;14:6813. doi: 10.1038/s41467-023-42608-5 (PMC10603158; doi:10.1038/s41467-023-42608-5)
Supplement: Supplementary file 4 — Supplementary Data 1 [file 41467_2023_42608_MOESM4_ESM.xlsx]

## Sheet: Supplementary Data 1
Supplementary Data 1. Accession of GWAS and TWAS in this study.
ID	Name	Speices	Type	Country	Province.State	Used in this study
16NF1_2	N32	G.max	Improved_cultivar	Eastern_Europe	NA	GWAS and TWAS
16NF1005_1006	DongNong4Hao	G.max	Improved_cultivar	China	HeiLongJiang	GWAS
16NF1007_1008	FengShou1Hao	G.max	Improved_cultivar	China	HeiLongJiang	GWAS
16NF1011_1012	HeiHe3Hao	G.max	Improved_cultivar	China	HeiLongJiang	GWAS
16NF1013_1014	HeiHe51	G.max	Improved_cultivar	China	HeiLongJiang	GWAS
16NF1015_1016	HeiHe54	G.max	Improved_cultivar	China	HeiLongJiang	GWAS
16NF1017_1018	MuFeng1Hao	G.max	Improved_cultivar	China	HeiLongJiang	GWAS and TWAS
16NF1021_1022	ManCangJin1	G.max	Landrace	China	HeiLongJiang	TWAS
16NF1023_1024	YuanBaoJin1	G.max	Landrace	China	HeiLongJiang	TWAS
16NF1025_1026	JingShanPu	G.max	Improved_cultivar	China	HeiLongJiang	GWAS and TWAS
16NF103_104	ДВ 2846	G.max	Improved_cultivar	Russia	NA	GWAS
16NF1033_1034	YangJiaoMi	G.max	Landrace	China	HeiLongJiang	TWAS
16NF1051_1052	XiaoBaiDou1	G.max	Landrace	China	HeiLongJiang	TWAS
16NF1061_1062	LvPiaoHeiDou	G.max	Landrace	China	HeiLongJiang	TWAS
16NF1065_1066	FangZhengMoShiDou	G.max	Landrace	China	HeiLongJiang	TWAS
16NF1067_1068	MoHeMoShiDou	G.max	Landrace	China	HeiLongJiang	TWAS
16NF1069_1070	JiLin3Hao	G.max	Improved_cultivar	China	JiLin	GWAS
16NF107_108	WuMing7	G.max	Improved_cultivar	Japan	NA	GWAS
16NF1073_1074	FengDiHuang	G.max	Landrace	China	JiLin	TWAS
16NF1081_1082	JinYuan1Hao	G.max	Landrace	China	JiLin	TWAS
16NF1083_1084	Ha1Hao	G.max	Landrace	China	JiLin	TWAS
16NF109_110	Dunn	G.max	Improved_cultivar	United_States	Wisconsin	GWAS and TWAS
16NF1125_1126	HeiMoShiDou	G.max	Landrace	China	JiLin	TWAS
16NF113_114	S01-9391	G.max	Improved_cultivar	United_States	Missouri	GWAS
16NF1131_1132	TieFeng8Hao	G.max	Improved_cultivar	China	LiaoNing	GWAS
16NF1133_1134	TieFeng18	G.max	Improved_cultivar	China	LiaoNing	GWAS
16NF1135_1136	JinDou33	G.max	Improved_cultivar	China	LiaoNing	GWAS
16NF115_116	Newton	G.max	Improved_cultivar	United_States	Iowa	GWAS
16NF1163_1164	ManDiJin	G.max	Landrace	China	LiaoNing	TWAS
16NF1169_1170	HuangQi	G.max	Landrace	China	LiaoNing	TWAS
16NF117_118	Syella	G.max	Improved_cultivar	Italy	NA	GWAS
16NF1171_1172	XiaoBaiQi2	G.max	Landrace	China	LiaoNing	TWAS
16NF1177_1178	XiaoHuangDou1	G.max	Landrace	China	LiaoNing	TWAS
16NF1179_1180	XiaoHuangDou7	G.max	Landrace	China	LiaoNing	TWAS
16NF1221_1222	BianHeiDou	G.max	Landrace	China	LiaoNing	TWAS
16NF1235_1236	HeiJian1Hao	G.max	Improved_cultivar	China	HeiLongJiang	GWAS and TWAS
16NF1243_1244	HeFeng26Hao	G.max	Improved_cultivar	China	HeiLongJiang	GWAS
16NF1245_1246	SuiNong6Hao	G.max	Improved_cultivar	China	HeiLongJiang	GWAS and TWAS
16NF125_126	POLUKULTURNAYA-2	G.max	Improved_cultivar	Russia	NA	GWAS
16NF1253_1254	HeQi	G.max	Landrace	China	HeiLongJiang	TWAS
16NF1267_1268	HuLin1Hao	G.max	Landrace	China	HeiLongJiang	TWAS
16NF127_128	C∏1271	G.max	Improved_cultivar	Russia	NA	GWAS
16NF1279_1280	JiaHeiMoShiDou	G.max	Landrace	China	HeiLongJiang	TWAS
16NF1281_1282	HeDaDou	G.max	Landrace	China	HeiLongJiang	TWAS
16NF1287_1288	ZhengGuang1Hao	G.max	Improved_cultivar	China	JiLin	GWAS and TWAS
16NF1291_1292	JiuTaiBaoDiGao	G.max	Landrace	China	JiLin	TWAS
16NF1299_1300	PanShiDou	G.max	Landrace	China	JiLin	TWAS
16NF131_132	PSB313	G.max	Improved_cultivar	Russia	NA	GWAS
16NF1325_1326	JiLinChaLiHua	G.max	Landrace	China	JiLin	TWAS
16NF1327_1328	KaiYuBaHao	G.max	Improved_cultivar	China	LiaoNing	GWAS
16NF133_134	PSB609	G.max	Improved_cultivar	Russia	NA	GWAS
16NF1341_1342	HeiHe5Hao	G.max	Improved_cultivar	China	HeiLongJiang	GWAS and TWAS
16NF1343_1344	HeiHe6Hao	G.max	Improved_cultivar	China	HeiLongJiang	GWAS
16NF1349_1350	HeiHe9Hao	G.max	Improved_cultivar	China	HeiLongJiang	GWAS
16NF135_136	Hartwig	G.max	Improved_cultivar	United_States	Missouri	TWAS
16NF1351_1352	HeFeng29Hao	G.max	Improved_cultivar	China	HeiLongJiang	GWAS
16NF1353_1354	DongNong47-1C	G.max	Improved_cultivar	China	HeiLongJiang	GWAS and TWAS
16NF1355_1356	HeiHe101	G.max	Improved_cultivar	China	HeiLongJiang	GWAS
16NF1361_1362	XiaoLiMoShiDou	G.max	Landrace	China	HeiLongJiang	TWAS
16NF1363_1364	JiLinXiaoLi1Hao	G.max	Improved_cultivar	China	JiLin	GWAS and TWAS
16NF1373_1374	AQiManCangJin	G.max	Landrace	China	NeiMengGu	TWAS
16NF1381_1382	MoShiDou	G.max	Landrace	China	NeiMengGu	TWAS
16NF1383_1384	HeiNong37	G.max	Improved_cultivar	China	HeiLongJiang	GWAS
16NF1385_1386	HeiNong39	G.max	Improved_cultivar	China	HeiLongJiang	GWAS
16NF1387_1388	HeiSheng101	G.max	Improved_cultivar	China	HeiLongJiang	GWAS and TWAS
16NF1389_1390	DongNong42	G.max	Improved_cultivar	China	HeiLongJiang	GWAS and TWAS
16NF1397_1398	KenNong4Hao	G.max	Improved_cultivar	China	HeiLongJiang	GWAS
16NF1399_1400	HeFeng35	G.max	Improved_cultivar	China	HeiLongJiang	GWAS
16NF1403_1404	HeiHe10Hao	G.max	Improved_cultivar	China	HeiLongJiang	GWAS
16NF1407	HeiHe12	G.max	Improved_cultivar	China	HeiLongJiang	GWAS
16NF1409	HeiHe13	G.max	Improved_cultivar	China	HeiLongJiang	GWAS and TWAS
16NF1413_1414	HeiHe15	G.max	Improved_cultivar	China	HeiLongJiang	GWAS
16NF1421_1422	JiLin36	G.max	Improved_cultivar	China	JiLin	GWAS
16NF1423_1424	JiuNong21	G.max	Improved_cultivar	China	JiLin	GWAS
16NF1443_1444	Zheng92116	G.max	Improved_cultivar	China	HeNan	TWAS
16NF1451_1452	HeFeng40	G.max	Improved_cultivar	China	HeiLongJiang	GWAS
16NF1453	HeFeng41	G.max	Improved_cultivar	China	HeiLongJiang	GWAS and TWAS
16NF1455_1456	HeFeng42	G.max	Improved_cultivar	China	HeiLongJiang	GWAS and TWAS
16NF1457	HeFeng47	G.max	Improved_cultivar	China	HeiLongJiang	GWAS
16NF1471	HeiHe26	G.max	Improved_cultivar	China	HeiLongJiang	GWAS
16NF1477_1478	HeiHe30	G.max	Improved_cultivar	China	HeiLongJiang	GWAS and TWAS
16NF1479	HeiHe31	G.max	Improved_cultivar	China	HeiLongJiang	GWAS
16NF1481	HeiNong43	G.max	Improved_cultivar	China	HeiLongJiang	GWAS
16NF1483_1484	HongFeng11	G.max	Improved_cultivar	China	HeiLongJiang	GWAS
16NF1485_1486	BeiJiang1Hao	G.max	Improved_cultivar	China	HeiLongJiang	GWAS and TWAS
16NF1489_1490	KenNong18	G.max	Improved_cultivar	China	HeiLongJiang	GWAS
16NF149_150	Suwon123	G.max	Improved_cultivar	South_Korea	NA	GWAS and TWAS
16NF1491_1492	SuiNong20	G.max	Improved_cultivar	China	HeiLongJiang	GWAS
16NF1493_1494	JiLin30	G.max	Improved_cultivar	China	JiLin	GWAS
16NF1495_1496	JiYu48	G.max	Improved_cultivar	China	JiLin	GWAS
16NF1497_1498	JiYu67	G.max	Improved_cultivar	China	JiLin	GWAS
16NF1503_1504	LiaoDou11	G.max	Improved_cultivar	China	LiaoNing	GWAS and TWAS
16NF1505_1506	LiaoDou16	G.max	Improved_cultivar	China	LiaoNing	GWAS and TWAS
16NF1507_1508	TieFeng30	G.max	Improved_cultivar	China	LiaoNing	GWAS and TWAS
16NF1509_1510	MengDou12	G.max	Improved_cultivar	China	NeiMengGu	GWAS
16NF151_152	JTN5303	G.max	Improved_cultivar	United_States	NA	GWAS
16NF1513_1514	HeiHe34	G.max	Improved_cultivar	China	HeiLongJiang	GWAS
16NF1515_1516	HeiHe35	G.max	Improved_cultivar	China	HeiLongJiang	GWAS
16NF1517_1518	HeiHe37	G.max	Improved_cultivar	China	HeiLongJiang	GWAS
16NF1519_1520	HeiHe38	G.max	Improved_cultivar	China	HeiLongJiang	GWAS and TWAS
16NF1521_1522	HeiHe39	G.max	Improved_cultivar	China	HeiLongJiang	GWAS
16NF1523_1524	HeiHe40	G.max	Improved_cultivar	China	HeiLongJiang	GWAS
16NF1525_1526	HeiHe41	G.max	Improved_cultivar	China	HeiLongJiang	GWAS
16NF1527_1528	HeiHe42	G.max	Improved_cultivar	China	HeiLongJiang	GWAS
16NF153_154	Epps	G.max	Improved_cultivar	United_States	Mississippi	GWAS and TWAS
16NF1531_1532	HeiHe50	G.max	Improved_cultivar	China	HeiLongJiang	GWAS and TWAS
16NF1533_1534	BeiFeng9Hao	G.max	Improved_cultivar	China	HeiLongJiang	GWAS
16NF1535_1536	HuaJiang4Hao	G.max	Improved_cultivar	China	HeiLongJiang	GWAS
16NF1537_1538	KenFeng13	G.max	Improved_cultivar	China	HeiLongJiang	GWAS
16NF1539_1540	KenFeng16	G.max	Improved_cultivar	China	HeiLongJiang	GWAS and TWAS
16NF1541_1542	KenFeng17	G.max	Improved_cultivar	China	HeiLongJiang	GWAS
16NF1543_1544	KenFeng22	G.max	Improved_cultivar	China	HeiLongJiang	GWAS and TWAS
16NF1545_1546	BeiDou5Hao	G.max	Improved_cultivar	China	HeiLongJiang	GWAS
16NF1547_1548	HeFeng50	G.max	Improved_cultivar	China	HeiLongJiang	GWAS
16NF1549_1550	HeFeng52	G.max	Improved_cultivar	China	HeiLongJiang	GWAS
16NF155_156	PN9394	G.max	Improved_cultivar	United_States	NA	GWAS
16NF1551_1552	HeFeng55	G.max	Improved_cultivar	China	HeiLongJiang	GWAS and TWAS
16NF1553_1554	SuiNong26	G.max	Improved_cultivar	China	HeiLongJiang	GWAS
16NF1555_1556	SuiNong28	G.max	Improved_cultivar	China	HeiLongJiang	GWAS
16NF1557_1558	HeiNong47	G.max	Improved_cultivar	China	HeiLongJiang	GWAS
16NF1559_1560	HeiNong48	G.max	Improved_cultivar	China	HeiLongJiang	GWAS
16NF1561_1562	DongNong50	G.max	Improved_cultivar	China	HeiLongJiang	GWAS and TWAS
16NF1563_1564	JiNong22	G.max	Improved_cultivar	China	JiLin	GWAS
16NF1567_1568	TieFeng29	G.max	Improved_cultivar	China	LiaoNing	GWAS
16NF1569_1570	JinDou36	G.max	Improved_cultivar	China	LiaoNing	GWAS
16NF157_158	HP202	G.max	Improved_cultivar	United_States	Iowa	GWAS
16NF1571_1572	MengDou14	G.max	Improved_cultivar	China	NeiMengGu	GWAS and TWAS
16NF1575_1576	JiangMoDou1Hao	G.max	Improved_cultivar	China	HeiLongJiang	GWAS and TWAS
16NF1577_1578	DongNong42A	G.max	Improved_cultivar	China	HeiLongJiang	GWAS
16NF1579_1580	DongNong42C	G.max	Improved_cultivar	China	HeiLongJiang	GWAS
16NF1581_1582	DongNong42E	G.max	Improved_cultivar	China	HeiLongJiang	GWAS
16NF1583_1584	HeiHe49	G.max	Improved_cultivar	China	HeiLongJiang	GWAS
16NF1585_1586	HeiHe44	G.max	Improved_cultivar	China	HeiLongJiang	GWAS
16NF1587_1588	HeiHe33	G.max	Improved_cultivar	China	HeiLongJiang	GWAS
16NF1589_1590	HeiHe51hao	G.max	Improved_cultivar	China	HeiLongJiang	GWAS and TWAS
16NF159_160	Cordell	G.max	Improved_cultivar	United_States	Mississippi	GWAS
16NF1591_1592	HeiHe43	G.max	Improved_cultivar	China	HeiLongJiang	GWAS and TWAS
16NF1593_1594	HeiHe18	G.max	Improved_cultivar	China	HeiLongJiang	GWAS
16NF1597_1598	HeiKe60Hao	G.max	Improved_cultivar	China	HeiLongJiang	GWAS
16NF1599_1600	LiaoDou26	G.max	Improved_cultivar	China	LiaoNing	GWAS and TWAS
16NF1601_1602	LiaoXiaoLiDou2Hao	G.max	Improved_cultivar	China	LiaoNing	GWAS
16NF1603_1604	LiaoDou24	G.max	Improved_cultivar	China	LiaoNing	GWAS
16NF1605_1606	LiaoDou32	G.max	Improved_cultivar	China	LiaoNing	GWAS
16NF1607_1608	LiaoDou37	G.max	Improved_cultivar	China	LiaoNing	GWAS
16NF1609_1610	Liao08Q104	G.max	Improved_cultivar	China	LiaoNing	GWAS
16NF161_162	Walters	G.max	Improved_cultivar	United_States	Arkansas	GWAS and TWAS
16NF1611_1612	Liao10Q015	G.max	Improved_cultivar	China	LiaoNing	GWAS
16NF1613_1614	Liao0913	G.max	Improved_cultivar	China	LiaoNing	GWAS
16NF1615_1616	Liao08012	G.max	Improved_cultivar	China	LiaoNing	GWAS
16NF1617_1618	Liao08024	G.max	Improved_cultivar	China	LiaoNing	GWAS
16NF1621_1622	LongPin12-328	G.max	Improved_cultivar	China	HeiLongJiang	GWAS and TWAS
16NF1623_1624	LongPin13-369	G.max	Improved_cultivar	China	HeiLongJiang	GWAS
16NF1625_1626	LongPin10-217	G.max	Improved_cultivar	China	HeiLongJiang	GWAS
16NF1627_1628	JiYu105	G.max	Improved_cultivar	China	JiLin	GWAS
16NF1629_1630	JiYu108	G.max	Improved_cultivar	China	JiLin	GWAS and TWAS
16NF163_164	Forrest	G.max	Improved_cultivar	United_States	Mississippi	TWAS
16NF1631_1632	JiYu109	G.max	Improved_cultivar	China	JiLin	GWAS
16NF1633_1634	JiYu101	G.max	Improved_cultivar	China	JiLin	GWAS
16NF1637_1638	JiLinXiaoLi7Hao	G.max	Improved_cultivar	China	JiLin	GWAS
16NF1641_1642	JiYu404	G.max	Improved_cultivar	China	JiLin	GWAS
16NF1643_1644	JiYu406	G.max	Improved_cultivar	China	JiLin	GWAS
16NF1645_1646	JiYu302	G.max	Improved_cultivar	China	JiLin	GWAS
16NF1647_1648	JiYu204	G.max	Improved_cultivar	China	JiLin	GWAS
16NF165_166	PR 173-7	G.max	Improved_cultivar	NA	NA	TWAS
16NF1655_1656	JiMiDou2Hao	G.max	Improved_cultivar	China	JiLin	GWAS
16NF1657_1658	JiMiDou3Hao	G.max	Improved_cultivar	China	JiLin	GWAS
16NF1659_1660	Ke11-1669	G.max	Improved_cultivar	China	HeiLongJiang	GWAS
16NF1661_1662	Ke'c14-732	G.max	Improved_cultivar	China	HeiLongJiang	GWAS
16NF1663_1664	Ke09-95	G.max	Improved_cultivar	China	HeiLongJiang	GWAS and TWAS
16NF169_170	Mack	G.max	Improved_cultivar	United_States	NA	GWAS
16NF17_18	Fiskeby 1040-4-2	G.max	Improved_cultivar	Sweden	Ostergotland	GWAS
16NF1707_1708	DongSheng7Hao	G.max	Improved_cultivar	China	HeiLongJiang	GWAS
16NF1709_1710	DongSheng1Hao	G.max	Improved_cultivar	China	HeiLongJiang	GWAS
16NF1711_1712	ZhongKeMaoDou2Hao	G.max	Improved_cultivar	China	HeiLongJiang	GWAS and TWAS
16NF1713_1714	BanBenZaoSheng	G.max	Improved_cultivar	Japan	NA	GWAS and TWAS
16NF1717_1718	DongDa2Hao	G.max	Improved_cultivar	China	HeiLongJiang	GWAS
16NF1721_1722	Toyomosume	G.max	Improved_cultivar	Japan	NA	GWAS and TWAS
16NF1723_1724	Kariyutaka	G.max	Improved_cultivar	Japan	Hokkaido	GWAS and TWAS
16NF1727_1728	YanJi	G.max	Improved_cultivar	Japan	NA	GWAS and TWAS
16NF1729_1730	JiLinCaiLiXiang	G.max	Landrace	China	JiLin	TWAS
16NF173_174	Asgrow A 1939	G.max	Improved_cultivar	United_States	NA	GWAS
16NF1731_1732	ChangNong16	G.max	Improved_cultivar	China	JiLin	GWAS and TWAS
16NF1749_1750	KeShan1Hao	G.max	Improved_cultivar	China	HeiLongJiang	GWAS and TWAS
16NF1751_1752	JiYu72	G.max	Improved_cultivar	China	JiLin	GWAS
16NF1753_1754	TieFeng31	G.max	Improved_cultivar	China	LiaoNing	GWAS and TWAS
16NF1757_1758	HeJiao02-69	G.max	Improved_cultivar	China	HeiLongJiang	GWAS
16NF1761_1762	HeiDou1	G.max	Landrace	China	NeiMengGu	TWAS
16NF177_178	POLUKULTURNAYA-1	G.max	Improved_cultivar	Russia	NA	GWAS
16NF1787_1788	JinDou371	G.max	Improved_cultivar	China	ShanXi	GWAS
16NF1789_1790	Tian'eDan2	G.max	Landrace	China	ShanXi	TWAS
16NF179_180	Conrad	G.max	Improved_cultivar	United_States	Iowa	GWAS and TWAS
16NF1791_1792	BaiPiHuangDou	G.max	Landrace	China	ShanXi	TWAS
16NF1805_1806	ChangBaiDou	G.max	Landrace	China	ShanXi	TWAS
16NF181_182	Narow	G.max	Improved_cultivar	United_States	Arkansas	GWAS
16NF1811_1812	LvDaDou1	G.max	Landrace	China	ShanXi	TWAS
16NF1827_1828	ChiBuLiuHeiDou	G.max	Landrace	China	ShanXi	TWAS
16NF183_184	Japan Ⅰ	Improved_cultivar	Japan	NA	6169641300	GWAS
16NF1839_1840	HuiPiZhiHeiDou	G.max	Landrace	China	ShanXi	TWAS
16NF185_186	ブロ－バ	G.max	Improved_cultivar	Japan	NA	GWAS
16NF1859_1860	XiaHeiDou1	G.max	Landrace	China	ShanXi	TWAS
16NF187_188	Camp	G.max	Improved_cultivar	United_States	Virginia	GWAS and TWAS
16NF1871_1872	NA	NA	NA	NA	NA	TWAS
16NF1877_1878	YuanHeiDou2	G.max	Landrace	China	ShanXi	TWAS
16NF19_20	KPS292(AGS292）	Improved_cultivar	Japan	NA	6177211200	GWAS and TWAS
16NF1905_1906	YouBian30	G.max	Improved_cultivar	China	BeiJing	GWAS and TWAS
16NF1909_1910	TongXianHuangDou	G.max	Landrace	China	BeiJing	TWAS
16NF191_192	Suwon 193	G.max	Improved_cultivar	South_Korea	NA	GWAS and TWAS
16NF1923_1924	LaoHuHeiDou	G.max	Landrace	China	NingXia	TWAS
16NF1927_1928	LouTianWaZiHeiDou	G.max	Landrace	China	NingXia	TWAS
16NF1929_1930	NiDingHuaMeiDou	G.max	Landrace	China	NingXia	TWAS
16NF193_194	M044-1	G.max	Improved_cultivar	NA	NA	TWAS
16NF1935_1936	HuangDou2	G.max	Landrace	China	XinJiang	TWAS
16NF1947	YangTianXiaoHuangDou	G.max	Landrace	China	HeBei	TWAS
16NF1957_1958	DaQingPiHuangDou	G.max	Landrace	China	HeBei	TWAS
16NF1963_1964	DaTunXiaoHeiDou2	G.max	Landrace	China	HeBei	TWAS
16NF2001_2002	DaHuangDou<1>	G.max	Landrace	China	ShanXi	TWAS
16NF2007_2008	XiaoBaiHeiDou2	G.max	Landrace	China	ShanXi	TWAS
16NF2013_2014	LiuShiRiBaiDou	G.max	Landrace	China	ShanXi	TWAS
16NF2017_2018	BaiDou	G.max	Landrace	China	ShanXi	TWAS
16NF207_208	Century	G.max	Improved_cultivar	United_States	Indiana	GWAS
16NF2085_2086	DaKeHeiDou	G.max	Landrace	China	ShanXi	TWAS
16NF21_22	G.maxN136	G.max	Improved_cultivar	Russia	NA	GWAS
16NF2107_2108	NiuYanJing	G.max	Landrace	China	ShanXi	TWAS
16NF211_212	PI196160	G.max	Landrace	Japan	NA	TWAS
16NF2113_2114	QingDou1	G.max	Landrace	China	ShanXi	TWAS
16NF2123_2124	ZaoShuHuangDou	G.max	Landrace	China	ShaanXi	TWAS
16NF2139_2140	SanGuTiaoHeiDou	G.max	Landrace	China	ShaanXi	TWAS
16NF2141_2142	YuanBoHeiDou	G.max	Landrace	China	ShaanXi	TWAS
16NF2143_2144	XiaoHeiDou10	G.max	Landrace	China	ShaanXi	TWAS
16NF2145_2146	HeiHeiDou3	G.max	Landrace	China	ShaanXi	TWAS
16NF2147_2148	NiuWeiBaHeiDou	G.max	Landrace	China	ShaanXi	TWAS
16NF2157_2158	JiangSeDou2	G.max	Landrace	China	ShaanXi	TWAS
16NF2159_2160	MaiDou	G.max	Landrace	China	ShaanXi	TWAS
16NF2173_2174	HuangPiXiaoHuangDou	G.max	Landrace	China	GanSu	TWAS
16NF2181_2182	HeiDou26	G.max	Landrace	China	GanSu	TWAS
16NF2185_2186	HeiGunDou3	G.max	Landrace	China	GanSu	TWAS
16NF219_220	PSB576	G.max	Improved_cultivar	Russia	NA	GWAS and TWAS
16NF2195_2196	MaHeiDou	G.max	Landrace	China	GanSu	TWAS
16NF2199_2200	YouHuangDou	G.max	Landrace	China	GanSu	TWAS
16NF221_222	Manchu 2204	G.max	Improved_cultivar	United_States	NA	GWAS
16NF2215_2216	ManZhangZiXiaoLiHeiDou	G.max	Landrace	China	HeBei	TWAS
16NF2217_2218	XiaTaiZiMoShiDou	G.max	Landrace	China	HeBei	TWAS
16NF2223_2224	JinDou15Hao	G.max	Improved_cultivar	China	ShanXi	GWAS and TWAS
16NF2225_2226	JinPin19Hao	G.max	Improved_cultivar	China	ShanXi	GWAS
16NF223_224	Cloud	G.max	Improved_cultivar	United_States	NA	GWAS and TWAS
16NF2233_2234	FenDou31Hao	G.max	Improved_cultivar	China	ShanXi	GWAS and TWAS
16NF2241_2242	LvHuangDou1	G.max	Landrace	China	GanSu	TWAS
16NF2243_2244	KeFeng14	G.max	Improved_cultivar	China	BeiJing	TWAS
16NF225_226	CA31	G.max	Improved_cultivar	Canada	NA	GWAS and TWAS
16NF2253_2254	ZhongHuang20	G.max	Improved_cultivar	China	BeiJing	TWAS
16NF2257_2258	ZhongDou27	G.max	Improved_cultivar	China	BeiJing	TWAS
16NF2267_2268	XinDaDou1Hao	G.max	Improved_cultivar	China	XinJiang	GWAS
16NF2269_2270	JiDou15	G.max	Improved_cultivar	China	HeBei	TWAS
16NF227_228	PSB575	G.max	Improved_cultivar	Russia	NA	GWAS
16NF2277_2278	JinDou21	G.max	Improved_cultivar	China	ShanXi	TWAS
16NF2287_2288	XuDou11	G.max	Improved_cultivar	China	JiangSu	TWAS
16NF2289_2290	WanDou16	G.max	Improved_cultivar	China	AnHui	TWAS
16NF229_230	Beeson	G.max	Improved_cultivar	United_States	Indiana	GWAS and TWAS
16NF2293_2294	HeDou2Hao(MN413)	G.max	Improved_cultivar	China	AnHui	TWAS
16NF2295_2296	KeXin3Hao	G.max	Improved_cultivar	China	BeiJing	TWAS
16NF2299_2300	ZhongHuang35	G.max	Improved_cultivar	China	BeiJing	TWAS
16NF23_24	PI 468903	G.max	Improved_cultivar	China	Jilin	GWAS
16NF2305_2306	JiDou17	G.max	Improved_cultivar	China	HeBei	TWAS
16NF2307_2308	JinDa78	G.max	Improved_cultivar	China	ShanXi	TWAS
16NF231_232	Provar	G.max	Improved_cultivar	United_States	Iowa	GWAS
16NF2315_2316	PuHai10Hao	G.max	Improved_cultivar	China	HeNan	TWAS
16NF2327_2328	QiHuang34	G.max	Improved_cultivar	China	ShanDong	TWAS
16NF2379_2380	SiDou288	G.max	Improved_cultivar	China	JiangSu	TWAS
16NF2389_2390	TianLongYiHao	G.max	Improved_cultivar	China	HuBei	TWAS
16NF239_240	Jack	G.max	Improved_cultivar	United_States	Illinois	GWAS and TWAS
16NF2393_2394	HanDou5Hao	G.max	Improved_cultivar	China	HeBei	TWAS
16NF2397_2398	ZheXian5Hao	G.max	Improved_cultivar	China	ZheJiang	TWAS
16NF2417_2418	7561	G.max	Landrace	China	HeBei	TWAS
16NF243_244	Vinton 81	G.max	Improved_cultivar	United_States	Iowa	GWAS
16NF2433_2434	NA	NA	NA	NA	NA	TWAS
16NF249_250	CA5	G.max	Improved_cultivar	Canada	NA	GWAS and TWAS
16NF25_26	OAC Bayfield	G.max	Improved_cultivar	Canada	NA	GWAS and TWAS
16NF251_252	Sharkey	G.max	Improved_cultivar	United_States	Mississippi	GWAS
16NF2519_2520	XiaoMiDou	G.max	Landrace	China	ShanDong	TWAS
16NF253_254	Harosoy	G.max	Improved_cultivar	Canada	Ontario	GWAS and TWAS
16NF2549_2550	HongMianDou	G.max	Landrace	China	ShanDong	TWAS
16NF255_256	Twiggs	G.max	Improved_cultivar	United_States	Georgia	GWAS
16NF2553_2554	ChaDou3	G.max	Landrace	China	ShanDong	TWAS
16NF2565_2566	ZhengZhouXiaoZiHuangDou	G.max	Landrace	China	HeNan	TWAS
16NF2575_2576	RuNanPingDingShi	G.max	Landrace	China	HeNan	TWAS
16NF2577_2578	GuangShanTian'eDan	G.max	Landrace	China	HeNan	TWAS
16NF2579_2580	XiXianPingDingShiDaDou	G.max	Landrace	China	HeNan	TWAS
16NF261_262	Corsoy	G.max	Improved_cultivar	United_States	Iowa	GWAS and TWAS
16NF263_264	Magnolid	G.max	Improved_cultivar	United_States	NA	GWAS and TWAS
16NF2639_2640	BoAiHongPiZaoJiaoZi	G.max	Landrace	China	HeNan	TWAS
16NF2643_2644	HengChuanChaSeDou	G.max	Landrace	China	HeNan	TWAS
16NF2653_2654	BaiGunDou	G.max	Landrace	China	ShaanXi	TWAS
16NF2659_2660	HeiDou8	G.max	Landrace	China	ShaanXi	TWAS
16NF2665_2666	LaoShuPi1	G.max	Landrace	China	ShaanXi	TWAS
16NF2667_2668	NA	NA	NA	NA	NA	TWAS
16NF2699_2700	TongShanPingDingWu	G.max	Landrace	China	JiangSu	TWAS
16NF27_28	Suzuhime	G.max	Improved_cultivar	Japan	NA	GWAS
16NF2703_2704	PiXianRuanTiaoZhi	G.max	Landrace	China	JiangSu	TWAS
16NF2705	PiXianLaYangHuang	G.max	Landrace	China	JiangSu	TWAS
16NF271_272	Bryan	G.max	Improved_cultivar	United_States	Georgia	GWAS and TWAS
16NF273_274	カニゾチ	G.max	Improved_cultivar	Japan	NA	GWAS
16NF2739_2740	WuMing3	G.max	Landrace	China	AnHui	TWAS
16NF2743_2744	KeFeng6Hao	G.max	Improved_cultivar	China	BeiJing	TWAS
16NF275_276	WuMing4	G.max	Improved_cultivar	Japan	NA	GWAS
16NF2767_2768	NA	NA	NA	NA	NA	TWAS
16NF277_278	GR8836	G.max	Improved_cultivar	United_States	Ohio	GWAS
16NF2779_2780	NA	NA	NA	NA	NA	TWAS
16NF2791_2792	JiangSeDou1	G.max	Landrace	China	HeBei	TWAS
16NF2801_2802	YueJinWuHao	G.max	Improved_cultivar	China	ShanDong	TWAS
16NF281_282	A2396	G.max	Improved_cultivar	United_States	Missouri	GWAS and TWAS
16NF283_284	WuMing5	G.max	Improved_cultivar	Japan	NA	GWAS
16NF285_286	Pickett	G.max	Improved_cultivar	United_States	North Carolina	GWAS and TWAS
16NF2851_2852	NiuPiHuangDou	G.max	Landrace	China	ShaanXi	TWAS
16NF2855_2856	LaoShuPi3	G.max	Landrace	China	ShaanXi	TWAS
16NF2863_2864	HeiDou9	G.max	Landrace	China	ShaanXi	TWAS
16NF287_288	Ohio	G.max	Improved_cultivar	United_States	NA	GWAS and TWAS
16NF2873_2874	JiangHuangDou	G.max	Landrace	China	ShaanXi	TWAS
16NF2875_2876	HongHuangDou3	G.max	Landrace	China	ShaanXi	TWAS
16NF2883_2884	ZhenZhuAi	G.max	Landrace	China	GanSu	TWAS
16NF2885_2886	HuaLvHuangDou	G.max	Landrace	China	GanSu	TWAS
16NF2889_2890	MaHuangDou	G.max	Landrace	China	GanSu	TWAS
16NF289_290	Tokachi nagaha	G.max	Improved_cultivar	Japan	NA	GWAS and TWAS
16NF2893_2894	XiuQianDaDuDou	G.max	Landrace	China	JiangSu	TWAS
16NF2895_2896	HaoXianQianJinDou	G.max	Landrace	China	AnHui	TWAS
16NF29_30	Proto	G.max	Improved_cultivar	United_States	Minnesota	GWAS
16NF2909_2910	DangShanDaCanKe	G.max	Landrace	China	AnHui	TWAS
16NF291_292	Harwood	G.max	Improved_cultivar	Canada	Ontario	GWAS and TWAS
16NF2911_2912	Meng8206	G.max	Landrace	China	AnHui	TWAS
16NF2921	HuaHeiHu	G.max	Landrace	China	HeBei	TWAS
16NF293_294	C1640	G.max	Improved_cultivar	United_States	NA	GWAS
16NF295_296	PSB640	G.max	Improved_cultivar	Russia	NA	GWAS
16NF2953_2954	QingDou8	G.max	Landrace	China	HeBei	TWAS
16NF2965_2966	QiSiWa	G.max	Landrace	China	ShanDong	TWAS
16NF297_298	CHESTNUT	G.max	Improved_cultivar	Russia	NA	GWAS
16NF2983_2984	YanHuangSiHao	G.max	Improved_cultivar	China	ShanDong	TWAS
16NF299_300	Altona	G.max	Improved_cultivar	Canada	Manitoba	GWAS
16NF2993_2994	Zheng492(YuDou22)	G.max	Improved_cultivar	China	HeNan	TWAS
16NF3007_3008	YuanHeHuangDou	G.max	Landrace	China	GanSu	TWAS
16NF3009_3010	XuZhouXiaDianHuangDou	G.max	Landrace	China	JiangSu	TWAS
16NF301_302	DorchsoyB	G.max	Improved_cultivar	United_States	NA	GWAS
16NF3013_3014	ChuXiu	G.max	Improved_cultivar	China	JiangSu	TWAS
16NF3019_3020	Xi19(WanDou15)	G.max	Improved_cultivar	China	AnHui	TWAS
16NF3049_3050	WuChangLiuYueBao	G.max	Landrace	China	HuBei	TWAS
16NF305_306	Tousan 83	G.max	Improved_cultivar	Japan	NA	GWAS
16NF3063_3064	WuYueBai1	G.max	Landrace	China	ZheJiang	TWAS
16NF3065_3066	WuYueBai2	G.max	Landrace	China	ZheJiang	TWAS
16NF307_308	M044	G.max	Improved_cultivar	United_States	NA	GWAS
16NF3075_3076	XiangDou3Hao	G.max	Improved_cultivar	China	HuNan	GWAS and TWAS
16NF3085_3086	HuaSeDou	G.max	Landrace	China	HuBei	TWAS
16NF3089_3090	XiaoBaiMao	G.max	Landrace	China	SiChuan	TWAS
16NF309_310	CA26	G.max	Improved_cultivar	Canada	NA	GWAS and TWAS
16NF31_32	TBD	G.max	Improved_cultivar	United_States	NA	GWAS and TWAS
16NF3109_3110	PiXianDaSanJiaoDou	G.max	Landrace	China	SiChuan	TWAS
16NF311_312	M045	G.max	Improved_cultivar	United_States	NA	GWAS
16NF3117_3118	JianWeiQuanShuiDou	G.max	Landrace	China	SiChuan	TWAS
16NF313_314	Tousan kei NA5	G.max	Improved_cultivar	Japan	NA	GWAS
16NF3137_3138	ShiFangLuoSiDou	G.max	Landrace	China	SiChuan	TWAS
16NF317_318	Pharaoh	G.max	Improved_cultivar	United_States	Illinois	GWAS
16NF3179_3180	ZheChun2Hao	G.max	Landrace	China	ZheJiang	TWAS
16NF319_320	Soja 398180	G.max	Improved_cultivar	Germany	NA	GWAS and TWAS
16NF3205_3206	LianYuanHuPiDou	G.max	Landrace	China	HuNan	TWAS
16NF3209_3210	BenDiHuang	G.max	Landrace	China	AnHui	TWAS
16NF321_322	Saikai 20	G.max	Improved_cultivar	Japan	NA	GWAS and TWAS
16NF3211_3212	GuiChiNiuMaoHuang	G.max	Landrace	China	AnHui	TWAS
16NF3215_3216	GaoGanHei	G.max	Landrace	China	AnHui	TWAS
16NF3219_3220	XiDou3Hao	G.max	Improved_cultivar	China	SiChuan	GWAS and TWAS
16NF323_324	WuMing6	G.max	Improved_cultivar	Japan	NA	GWAS
16NF3245_3246	PengShanHuangKeZi-3	G.max	Landrace	China	SiChuan	TWAS
16NF325_326	AGS162	G.max	Improved_cultivar	Tailand	NA	GWAS and TWAS
16NF3259_3260	ZheChun3Hao	G.max	Improved_cultivar	China	ZheJiang	GWAS and TWAS
16NF327_328	Chustnut	G.max	Improved_cultivar	United_States	NA	GWAS and TWAS
16NF3271_3272	HeiDou35	G.max	Landrace	China	JiangXi	TWAS
16NF3277_3278	DongAnZiPiDou	G.max	Landrace	China	HuNan	TWAS
16NF3279_3280	GuTianDou	G.max	Landrace	China	FuJian	TWAS
16NF3283_3284	DaPuDou	G.max	Landrace	China	FuJian	TWAS
16NF329_330	Amsoy	G.max	Improved_cultivar	United_States	Iowa	GWAS and TWAS
16NF33_34	Maple Arrow	G.max	Improved_cultivar	Canada	Ontario	GWAS and TWAS
16NF3325_3326	LiangShuiBai	G.max	Landrace	China	GuangXi	TWAS
16NF3329_3330	JinPengDou	G.max	Landrace	China	FuJian	TWAS
16NF333_334	RiBen54Hao(AiZhiXian)	G.max	Improved_cultivar	Japan	NA	GWAS
16NF3339_3340	XiHuangDou-9	G.max	Landrace	China	GuiZhou	TWAS
16NF335_336	PI82295	G.max	Landrace	South_Korea	Seoul	TWAS
16NF3353_3354	QiYueZaoHuangDou-1	G.max	Landrace	China	GuiZhou	TWAS
16NF3357_3358	BaYueZao-2	G.max	Landrace	China	GuiZhou	TWAS
16NF337_338	PI80828-1	G.max	Landrace	Japan	Fukushima	TWAS
16NF3371_3372	ZaoJiaoDou	G.max	Landrace	China	GuiZhou	TWAS
16NF3385_3386	PoHuang	G.max	Landrace	China	GuangDong	TWAS
16NF341_342	BRS 155	G.max	Improved_cultivar	Brazil	NA	GWAS and TWAS
16NF3417_3418	TianLinPingTangZaoHuangDou	G.max	Landrace	China	GuangXi	TWAS
16NF3423_3424	HeiDou17	G.max	Landrace	China	GuangXi	TWAS
16NF3427_3428	TaiWan2Hao	G.max	Landrace	China	TaiWan	TWAS
16NF343_344	BRS 156	G.max	Improved_cultivar	Brazil	NA	GWAS and TWAS
16NF3449_3450	GongDou10Hao	G.max	Improved_cultivar	China	SiChuan	TWAS
16NF345_346	EMBRAPA 58	G.max	Improved_cultivar	Brazil	NA	GWAS and TWAS
16NF3451_3452	TaiWan75(Lv75)	G.max	Improved_cultivar	China	TaiWan	TWAS
16NF3451_3452	TaiWan75(Lv75)	G.max	Improved_cultivar	China	TaiWan	TWAS
16NF3455_3456	FuDou310	G.max	Improved_cultivar	China	FuJian	TWAS
16NF3459_3460	XiangChunDou10	G.max	Improved_cultivar	China	HuNan	GWAS and TWAS
16NF347_348	BRS 132	G.max	Improved_cultivar	Brazil	NA	GWAS
16NF3477_3478	ChuanDou4Hao	G.max	Improved_cultivar	China	SiChuan	TWAS
16NF3483_3484	NanDou12	G.max	Improved_cultivar	China	SiChuan	TWAS
16NF3485_3486	ZheXianDou2Hao	G.max	Improved_cultivar	China	ZheJiang	TWAS
16NF349_350	D96-1217	G.max	Improved_cultivar	United_States	Mississippi	GWAS
16NF3491_3492	GuiZao1Hao	G.max	Improved_cultivar	China	GuangXi	TWAS
16NF3493_3494	KeFeng1hao	G.max	Improved_cultivar	China	BeiJing	GWAS and TWAS
16NF3497_3498	NanNong99-6	G.max	Improved_cultivar	China	JiangSu	TWAS
16NF35_36	Wilkin	G.max	Improved_cultivar	United_States	Minnesota	GWAS and TWAS
16NF3501_3502	Dian86-5	G.max	Improved_cultivar	China	YunNan	TWAS
16NF3503_3504	QuXian3Hao	G.max	Improved_cultivar	China	ZheJiang	TWAS
16NF3505_3506	HuaChun2Hao	G.max	Improved_cultivar	China	GuangDong	GWAS and TWAS
16NF3509_3510	QuanDou7Hao	G.max	Improved_cultivar	China	FuJian	TWAS
16NF351_352	Sargent	G.max	Improved_cultivar	United_States	North Dakota	GWAS and TWAS
16NF3511_3512	HuaXia9Hao	G.max	Improved_cultivar	China	GuangDong	TWAS
16NF3513_3514	HuaXia1Hao	G.max	Improved_cultivar	China	GuangDong	TWAS
16NF3517_3518	DianDou7Hao	G.max	Improved_cultivar	China	YunNan	TWAS
16NF3519_3520	XiangChunDou26	G.max	Improved_cultivar	China	HuNan	GWAS and TWAS
16NF3527_3528	WuJiangWuYueNiuMaoHuang	G.max	Landrace	China	JiangSu	TWAS
16NF353_354	PSB471	G.max	Improved_cultivar	Russia	NA	GWAS
16NF355_356	S99-3181	G.max	Improved_cultivar	United_States	Missouri	GWAS and TWAS
16NF357_358	Kunitz	G.max	Improved_cultivar	United_States	Illinois	GWAS
16NF3585_3586	FengXianHuiDaoHuang	G.max	Landrace	China	ShangHai	TWAS
16NF3603_3604	JingHuang35Yi	G.max	Landrace	China	HuBei	TWAS
16NF361_362	Nile	G.max	Improved_cultivar	United_States	Illinois	GWAS
16NF3657_3658	FuShenDou	G.max	Landrace	China	ZheJiang	TWAS
16NF3697_3698	ZaoHongDou	G.max	Landrace	China	ShangHai	TWAS
16NF3699_3700	YouHuiDou	G.max	Landrace	China	ShangHai	TWAS
16NF37_38	Pin-din-guan	G.max	Improved_cultivar	China	NA	GWAS
16NF3703_3704	82-16	G.max	Improved_cultivar	China	HuBei	TWAS
16NF3705_3706	74-424	G.max	Improved_cultivar	China	HuBei	TWAS
16NF3709_3710	JingDou26	G.max	Landrace	China	HuBei	TWAS
16NF371_372	FUN-ZHUN/g	G.max	Improved_cultivar	Russia	NA	GWAS and TWAS
16NF3723_3724	ShanZiBaiHuangDou	G.max	Landrace	China	HuBei	TWAS
16NF3757_3758	DaHuaDou	G.max	Landrace	China	SiChuan	TWAS
16NF3771_3772	JianGeHuaLinJiWoDou	G.max	Landrace	China	SiChuan	TWAS
16NF3787_3788	QiongLaiYouJiangHeiDou	G.max	Landrace	China	SiChuan	TWAS
16NF379_380	Bedford	G.max	Improved_cultivar	United_States	Tennessee	GWAS and TWAS
16NF3817_3818	BaiMaoZaoDouZi	G.max	Landrace	China	SiChuan	TWAS
16NF3825_3826	LvDouZi	G.max	Landrace	China	SiChuan	TWAS
16NF3831_3832	LvLanZi	G.max	Landrace	China	SiChuan	TWAS
16NF387_388	Hobbit	G.max	Improved_cultivar	United_States	Ohio	GWAS and TWAS
16NF389_390	Prichard	G.max	Improved_cultivar	United_States	Georgia	GWAS and TWAS
16NF3891_3892	ShiMenDaBaiLi	G.max	Landrace	China	HuNan	TWAS
16NF39_40	G.max-46	G.max	Improved_cultivar	Russia	NA	GWAS
16NF3903_3904	YouXianBaYueHuang	G.max	Landrace	China	HuNan	TWAS
16NF391_392	Howard	G.max	Improved_cultivar	United_States	Florida	GWAS
16NF3915_3916	BaoJingChaHuangDou	G.max	Landrace	China	HuNan	TWAS
16NF3923_3924	LiuYueHuang-3	G.max	Landrace	China	GuiZhou	TWAS
16NF393_394	Gordon	G.max	Improved_cultivar	United_States	Georgia	GWAS and TWAS
16NF3949_3950	LvPiDou-2	G.max	Landrace	China	GuiZhou	TWAS
16NF3953_3954	QingPiHuangDou	G.max	Landrace	China	GuiZhou	TWAS
16NF3959_3960	ZongZiDou	G.max	Landrace	China	GuiZhou	TWAS
16NF3961_3962	QingHuangZaDou-15	G.max	Landrace	China	GuiZhou	TWAS
16NF397_398	Probst	G.max	Improved_cultivar	United_States	Indiana	GWAS
16NF399_400	Mercury	G.max	Improved_cultivar	United_States	Nebraska	GWAS and TWAS
16NF401_402	Delsoy4900	G.max	Improved_cultivar	United_States	Missouri	GWAS
16NF4013_4014	QingHuaDaDou	G.max	Landrace	China	YunNan	TWAS
16NF4025_4026	DaDou2	G.max	Landrace	China	YunNan	TWAS
16NF4031_4032	DaBaiDou3	G.max	Landrace	China	YunNan	TWAS
16NF4047_4048	XiaoHeiDou29	G.max	Landrace	China	YunNan	TWAS
16NF4063_4064	MaLanZaoChaDou	G.max	Landrace	China	YunNan	TWAS
16NF4071_4072	BaYueHuang4	G.max	Landrace	China	AnHui	TWAS
16NF4073_4074	GuangHuang	G.max	Landrace	China	AnHui	TWAS
16NF4089_4090	LvRouHeiPiDou	G.max	Landrace	China	AnHui	TWAS
16NF4093_4094	84-70	G.max	Landrace	China	HuBei	TWAS
16NF41_42	BC-14-1-3	G.max	Improved_cultivar	Canada	NA	GWAS and TWAS
16NF411_412	CN 344	G.max	Improved_cultivar	United_States	NA	GWAS
16NF413_414	Thomas	G.max	Improved_cultivar	United_States	Georgia	GWAS
16NF4147_4148	HengYangQingPiDou	G.max	Landrace	China	HuNan	TWAS
16NF415_416	Buckshot 723	G.max	Improved_cultivar	United_States	Louisiana	GWAS and TWAS
16NF4167_4168	BinYangHuangDou1	G.max	Landrace	China	GuangXi	TWAS
16NF417_418	Gnome 85	G.max	Improved_cultivar	United_States	Ohio	GWAS
16NF4185_4186	ZeiWuYao	G.max	Landrace	China	ZheJiang	TWAS
16NF419_420	ДВ 2849	G.max	Improved_cultivar	Russia	NA	GWAS
16NF425_426	Williams 82	G.max	Improved_cultivar	United_States	Illinois	GWAS
16NF4269_4270	XiZangDaDou18	G.max	Landrace	China	Tibet	TWAS
16NF4297_4298	DongZe11	G.max	Improved_cultivar	China	HeiLongJiang	GWAS
16NF4301_4302	HeiHe21	G.max	Improved_cultivar	China	HeiLongJiang	GWAS
16NF4303_4304	HeiHe23	G.max	Improved_cultivar	China	HeiLongJiang	GWAS
16NF4305_4306	HeiHe27	G.max	Improved_cultivar	China	HeiLongJiang	GWAS
16NF431_432	Hobbit87	G.max	Improved_cultivar	United_States	Ohio	GWAS
16NF433_434	Williams	G.max	Improved_cultivar	United_States	Illinois	GWAS and TWAS
16NF437_438	PI90763	G.max	Improved_cultivar	China	Beijing	GWAS
16NF439_440	Odell	G.max	Improved_cultivar	United_States	Nebraska	GWAS
16NF4401	NiuMaoHuang2	G.max	Landrace	China	JiLin	TWAS
16NF4402	ChangChunManCangJin	G.max	Landrace	China	JiLin	TWAS
16NF4404	HeiNong26	G.max	Improved_cultivar	China	HeiLongJiang	GWAS
16NF4409	Tian'eDan1	G.max	Landrace	China	LiaoNing	TWAS
16NF4412	NiuMaoHuang3	G.max	Landrace	China	LiaoNing	TWAS
16NF4414	DaLiHeiDou2	G.max	Landrace	China	LiaoNing	TWAS
16NF4416	QingDou4	G.max	Landrace	China	HeiLongJiang	TWAS
16NF4419	ShengLi3Hao	G.max	Landrace	China	ShanDong	TWAS
16NF4422	SiLiYuan	G.max	Landrace	China	ShanDong	TWAS
16NF4423	DaHuangDou2	G.max	Landrace	China	ShanDong	TWAS
16NF4424	PingDingHei	G.max	Landrace	China	ShanDong	TWAS
16NF4427	MiYangNiuMaoHuang	G.max	Landrace	China	HeNan	TWAS
16NF4428	BenDiDaHuangDou	G.max	Landrace	China	HeBei	TWAS
16NF4429	NA	NA	NA	NA	NA	TWAS
16NF4430	GuanYunHaiBaiHua	G.max	Landrace	China	JiangSu	TWAS
16NF4432	MaoDou2	G.max	Landrace	China	ShanDong	TWAS
16NF4433	ErLiHeiDou	G.max	Landrace	China	ShanDong	TWAS
16NF4440	JinZhou4-1	G.max	Landrace	China	LiaoNing	TWAS
16NF4441	Kai8157-3-3-1	G.max	Improved_cultivar	China	LiaoNing	GWAS
16NF4442	NiDou3	G.max	Landrace	China	HuBei	TWAS
16NF4443	WuYueHuang	G.max	Landrace	China	JiangXi	TWAS
16NF445_446	Cutler	G.max	Improved_cultivar	United_States	Indiana	GWAS and TWAS
16NF4450	NA	NA	NA	NA	NA	TWAS
16NF4453	DongShan69	G.max	Improved_cultivar	China	ShanXi	GWAS and TWAS
16NF4460	HuangDou<2>	G.max	Landrace	China	ShanXi	TWAS
16NF4463	YuShiDou2	G.max	Landrace	China	LiaoNing	TWAS
16NF4465	QingPiHuang	G.max	Improved_cultivar	China	LiaoNing	GWAS
16NF4466	JiLin20Hao	G.max	Improved_cultivar	China	JiLin	GWAS
16NF4468	JinShanChaMoShiDou	G.max	Landrace	China	JiLin	TWAS
16NF4478	DaHuangDou-1	G.max	Landrace	China	GuiZhou	TWAS
16NF4479	TuErYan	G.max	Landrace	China	HeBei	TWAS
16NF4483	JiDou7Hao	G.max	Improved_cultivar	China	HeBei	TWAS
16NF4486	HongHuLiuYueBao	G.max	Landrace	China	HuBei	TWAS
16NF4488	BaiMaoDou2	G.max	Landrace	China	GuiZhou	TWAS
16NF4490	PuDou451	G.max	Improved_cultivar	China	FuJian	GWAS and TWAS
16NF4491	ErJiZaoDou-2	G.max	Landrace	China	GuiZhou	TWAS
16NF4493	DaHuangDou-2	G.max	Landrace	China	GuangDong	TWAS
16NF4494	HeiNong2Hao	G.max	Improved_cultivar	China	HeiLongJiang	GWAS and TWAS
16NF4495	HeiHe1Hao	G.max	Improved_cultivar	China	HeiLongJiang	GWAS and TWAS
16NF4496	SuiNong1Hao	G.max	Improved_cultivar	China	HeiLongJiang	GWAS and TWAS
16NF4497	HeiHe4Hao	G.max	Improved_cultivar	China	HeiLongJiang	GWAS
16NF4498	NenFeng11Hao	G.max	Improved_cultivar	China	HeiLongJiang	GWAS and TWAS
16NF4499	HeFeng25Hao	G.max	Improved_cultivar	China	HeiLongJiang	GWAS and TWAS
16NF4500	Ke4430-20	G.max	Improved_cultivar	China	HeiLongJiang	GWAS
16NF4502	BaiZhiDou	G.max	Landrace	China	GuangXi	TWAS
16NF4506	GaoZuoXuan1Hao	G.max	Improved_cultivar	China	ShanDong	TWAS
16NF4509	XiaoHuangDou3	G.max	Landrace	China	ShanXi	TWAS
16NF4510	YuXuan13Hao	G.max	Landrace	China	ShanXi	TWAS
16NF4516	JinPin82	G.max	Improved_cultivar	China	ShanXi	TWAS
16NF4518	PiXianHongMaoYou	G.max	Landrace	China	JiangSu	TWAS
16NF4519	PiXianDaZiHuangCao	G.max	Landrace	China	JiangSu	TWAS
16NF4520	PiXianSiLiCao	G.max	Landrace	China	JiangSu	TWAS
16NF4523	LongQuanDaDou(HeQi)	G.max	Landrace	China	HeiLongJiang	TWAS
16NF4524	YaZhouHeiDou	G.max	Landrace	China	HaiNan	TWAS
16NF4526	JiHuang138	G.max	Improved_cultivar	China	JiLin	GWAS and TWAS
16NF4527	ZhongMuTieJiaoErCao	G.max	Landrace	China	HeNan	TWAS
16NF453_454	CX1038-14	G.max	Improved_cultivar	United_States	NA	GWAS
16NF4532	BaYueZao	G.max	Landrace	China	ShaanXi	TWAS
16NF4537	FengChengZaoWuDou	G.max	Landrace	China	JiangXi	TWAS
16NF4538	BaiQiDaWanDou	G.max	Landrace	China	HeBei	TWAS
16NF4539	NanGuanXiaoPiQing	G.max	Landrace	China	HeBei	TWAS
16NF4540	MaoYanDou2	G.max	Landrace	China	HeBei	TWAS
16NF4546	JinYi9Hao	G.max	Improved_cultivar	China	ShanXi	GWAS and TWAS
16NF4547	Tian'eDan4	G.max	Landrace	China	ShanXi	TWAS
16NF4553	HeLongYouTai	G.max	Landrace	China	JiLin	TWAS
16NF4555	HeiDouZai	G.max	Landrace	China	GuangDong	TWAS
16NF4559	TaiXingHeiDou	G.max	Landrace	China	JiangSu	TWAS
16NF4564	XiaoHuangDou8	G.max	Landrace	China	ShanXi	TWAS
16NF4565	DaHeiDou14	G.max	Landrace	China	ShanXi	TWAS
16NF4566	LongChuanHuangNiuMao	G.max	Landrace	China	GuangDong	TWAS
16NF4567	BaoTingHeiDou	G.max	Landrace	China	HaiNan	TWAS
16NF4568	DuChangWuDou	G.max	Landrace	China	JiangXi	TWAS
16NF4570	ZheChengXiaoHongDou	G.max	Landrace	China	HeNan	TWAS
16NF4572	Zheng84240-B1	G.max	Improved_cultivar	China	HeNan	TWAS
16NF4573	DaBaiPi	G.max	Landrace	China	ShanDong	TWAS
16NF4574	WuXing1Hao	G.max	Improved_cultivar	China	HeBei	TWAS
16NF4576	HeiHe24	G.max	Improved_cultivar	China	HeiLongJiang	GWAS
16NF4579	FuNanChaDou	G.max	Landrace	China	AnHui	TWAS
16NF4581	ZhaDou	G.max	Landrace	China	ShanDong	TWAS
16NF4582	ZhongHuang4	G.max	Improved_cultivar	China	BeiJing	TWAS
16NF4586	LianJiangPoHuangDou	G.max	Landrace	China	GuangDong	TWAS
16NF4587	DongShanBaiMaDou	G.max	Landrace	China	FuJian	TWAS
16NF4588	Foster	G.max	Improved_cultivar	United_States	Florida	GWAS and TWAS
16NF459_460	Sprite 87	G.max	Improved_cultivar	United_States	Ohio	GWAS
16NF4591	XiHuangDou-8	G.max	Landrace	China	GuiZhou	TWAS
16NF4593	XiangDou4Hao	G.max	Improved_cultivar	China	HuNan	GWAS and TWAS
16NF4599	HeiHe32	G.max	Improved_cultivar	China	HeiLongJiang	GWAS and TWAS
16NF4603	ZhongDou32	G.max	Improved_cultivar	China	HuBei	TWAS
16NF4605	ZaoSheng75	G.max	Improved_cultivar	China	ZheJiang	TWAS
16NF4606	Qing6Hao	G.max	Landrace	China	ShanDong	TWAS
16NF4607	ZiHua2Hao	G.max	Landrace	China	JiLin	TWAS
16NF4609	BeiFeng11	G.max	Improved_cultivar	China	HeiLongJiang	GWAS
16NF461_462	Columbia	G.max	Improved_cultivar	United_States	NA	GWAS and TWAS
16NF4616_4617	LiuYueHuang3	G.max	Landrace	China	SiChuan	TWAS
16NF4618_4619	Tian'eDan3	G.max	Landrace	China	ShanXi	TWAS
16NF4620_4621	LvPiHuangDou	G.max	Landrace	China	ShanXi	TWAS
16NF4622_4623	TaiXingAiJiaoHong	G.max	Landrace	China	JiangSu	TWAS
16NF4624_4625	QuanBian11	G.max	Improved_cultivar	China	FuJian	GWAS and TWAS
16NF4628_4629	HeiHe7Hao	G.max	Improved_cultivar	China	HeiLongJiang	GWAS
16NF4630_4631	Zheng8516	G.max	Improved_cultivar	China	HeNan	TWAS
16NF4634_4635	YiZhengDaLiHuangDou	G.max	Landrace	China	JiangSu	TWAS
16NF4638_4639	TieJiaQing	G.max	Landrace	China	LiaoNing	TWAS
16NF465_466	Carlin	G.max	Improved_cultivar	United_States	Illinois	GWAS
16NF4650_4651	XiChuanJiWoHuang	G.max	Landrace	China	HeNan	TWAS
16NF4664_4665	DaQingRen	G.max	Improved_cultivar	China	FuJian	GWAS and TWAS
16NF4668_4669	8307	G.max	Improved_cultivar	China	SiChuan	GWAS and TWAS
16NF467_468	BARC-7	G.max	Improved_cultivar	United_States	NA	GWAS
16NF4670_4671	JiLin35	G.max	Improved_cultivar	China	JiLin	GWAS and TWAS
16NF4698	Dp3480	G.max	Improved_cultivar	United_States	NA	GWAS
16NF47_48	Chohckuzan	G.max	Improved_cultivar	Japan	NA	GWAS
16NF4701	KeXin7Hao	G.max	Improved_cultivar	China	BeiJing	TWAS
16NF4709	Dekafast	G.max	Improved_cultivar	Italy	NA	GWAS and TWAS
16NF4711	LuDouSiHao	G.max	Improved_cultivar	China	ShanDong	TWAS
16NF4712	YanHuang3Hao	G.max	Improved_cultivar	China	ShanDong	TWAS
16NF4716	ZhongPin95-5383	G.max	Improved_cultivar	China	BeiJing	TWAS
16NF4718	ZhongHuang22	G.max	Improved_cultivar	China	BeiJing	TWAS
16NF4723	Jim	G.max	Improved_cultivar	United_States	North Dakota	GWAS
16NF4724	Glacier	G.max	Improved_cultivar	United_States	Minnesota	GWAS
16NF4725	MN0201	G.max	Improved_cultivar	United_States	NA	GWAS
16NF4726	Traill	G.max	Improved_cultivar	United_States	North Dakota	GWAS
16NF4730	Titan	G.max	Improved_cultivar	United_States	Michigan	GWAS and TWAS
16NF4731	Holt	G.max	Improved_cultivar	United_States	Nebraska	GWAS
16NF4734	Flint	G.max	Improved_cultivar	United_States	Ohio	GWAS
16NF4735	Burlison	G.max	Improved_cultivar	United_States	Illinois	GWAS
16NF4736	Athow	G.max	Improved_cultivar	United_States	Indiana	GWAS
16NF4737	Zane	G.max	Improved_cultivar	United_States	Ohio	GWAS
16NF4741	Flyer	G.max	Improved_cultivar	United_States	Ohio	GWAS and TWAS
16NF4742	TN4-94	G.max	Improved_cultivar	United_States	NA	GWAS
16NF479_480	ER-HUAN-YAN	G.max	Improved_cultivar	Russia	NA	GWAS
16NF481_482	Elf	G.max	Improved_cultivar	United_States	Illinois	GWAS and TWAS
16NF483_484	Franklin	G.max	Improved_cultivar	United_States	Illinois	GWAS and TWAS
16NF487_488	MT/BRS-63	G.max	Improved_cultivar	Brazil	NA	GWAS
16NF489_490	MQT/BR-45	G.max	Improved_cultivar	Brazil	NA	GWAS
16NF49_50	CHI-LU-SCHU	G.max	Improved_cultivar	Russia	NA	GWAS and TWAS
16NF491_492	Peking	G.max	Landrace	China	Beijing	TWAS
16NF493_494	Sooty	G.max	Improved_cultivar	China	Zhejiang	GWAS
16NF495_496	Padre	G.max	Improved_cultivar	United_States	Texas	GWAS and TWAS
16NF497_498	Bolivar	G.max	Improved_cultivar	United_States	Mississippi	GWAS and TWAS
16NF499_500	Pyramid	G.max	Improved_cultivar	United_States	Illinois	GWAS
16NF5_6	N17	G.max	Improved_cultivar	Eastern_Europe	NA	GWAS and TWAS
16NF505_506	Namcheon	G.max	Improved_cultivar	South_Korea	NA	GWAS and TWAS
16NF509_510	Wilson Five B	G.max	Improved_cultivar	United_States	NA	GWAS
16NF511_512	Wilson Five	G.max	Improved_cultivar	United_States	NA	GWAS
16NF521_522	Accomac	G.max	Improved_cultivar	United_States	Virginia	GWAS
16NF523_524	D83-3349	G.max	Improved_cultivar	United_States	NA	GWAS and TWAS
16NF525_526	PI157440	G.max	Landrace	South_Korea	Kyonggi	TWAS
16NF527_528	Chiquita	G.max	Improved_cultivar	United_States	NA	GWAS and TWAS
16NF529_530	Jangbaeeg	G.max	Improved_cultivar	South_Korea	NA	GWAS
16NF53_54	L72-920	G.max	Improved_cultivar	United_States	NA	GWAS
16NF534	Charleston	G.max	Improved_cultivar	United_States	Ohio	GWAS
16NF535	YouBiLie	G.max	Improved_cultivar	Russia	NA	GWAS
16NF55_56	9234	G.max	Improved_cultivar	United_States	NA	GWAS
16NF559_560	Osage	G.max	Improved_cultivar	United_States	NA	GWAS
16NF561_562	Tousan kei NA75	G.max	Improved_cultivar	Japan	NA	GWAS
16NF565_566	Koreane 4	G.max	Improved_cultivar	North_Korea	NA	GWAS and TWAS
16NF57_58	Tsurukogane	G.max	Improved_cultivar	Japan	NA	GWAS
16NF573_574	Yellow Morvel	G.max	Improved_cultivar	United_States	NA	GWAS
16NF581_582	Surge	G.max	Improved_cultivar	United_States	South Dakota	GWAS and TWAS
16NF585_586	MN1900	G.max	Improved_cultivar	United_States	NA	GWAS
16NF61_62	Suzumaru	G.max	Improved_cultivar	Japan	NA	GWAS
16NF615_616	Rhodes	G.max	Improved_cultivar	United_States	Missouri	GWAS
16NF625_626	Stonewall	G.max	Improved_cultivar	United_States	Alabama	GWAS and TWAS
16NF63_64	MONETA	G.max	Improved_cultivar	Russia	NA	GWAS and TWAS
16NF645_646	LongHuang1Hao	G.max	Improved_cultivar	China	HeiLongJiang	GWAS and TWAS
16NF65_66	Kovean	G.max	Improved_cultivar	United_States	NA	GWAS
16NF67_68	SOER-3	G.max	Improved_cultivar	Russia	NA	GWAS and TWAS
16NF684_685	JiYu47	G.max	Improved_cultivar	China	JiLin	GWAS
16NF69_70	Kirsches Stamm 2008	G.max	Improved_cultivar	Germany	NA	GWAS
16NF7_8	N07	G.max	Improved_cultivar	Eastern_Europe	NA	GWAS
16NF71_72	C∏691	G.max	Improved_cultivar	Russia	NA	GWAS
16NF73_74	Dekabig	G.max	Improved_cultivar	Italy	NA	GWAS
16NF75_76	Soja 77180	G.max	Improved_cultivar	Germany	NA	GWAS and TWAS
16NF79_80	MN1301	G.max	Improved_cultivar	United_States	NA	GWAS
16NF83_84	DanLi	G.max	Improved_cultivar	Japan	NA	GWAS
16NF85_86	PSB543	G.max	Improved_cultivar	Russia	NA	GWAS
16NF87_88	Yumeyutaka	G.max	Improved_cultivar	Japan	NA	GWAS and TWAS
16NF89_90	LS94-3207	G.max	Improved_cultivar	United_States	Illinois	GWAS
16NF93_94	A-66jia	G.max	Improved_cultivar	Tailand	NA	GWAS and TWAS
16NF95_96	Soja 277180	G.max	Improved_cultivar	Germany	NA	GWAS and TWAS
16NF97_98	GuanDong102	G.max	Improved_cultivar	Japan	NA	GWAS and TWAS
16NF99_100	ZhongTe1Hao	G.max	Improved_cultivar	Japan	NA	GWAS and TWAS
Heinong69	HeiNong69	G.max	Improved_cultivar	China	HeiLongJiang	GWAS
HF37	HeFeng37	G.max	Improved_cultivar	China	HeiLongJiang	GWAS
HF38	HeFeng38	G.max	Improved_cultivar	China	HeiLongJiang	GWAS
HF39	HeFeng39	G.max	Improved_cultivar	China	HeiLongJiang	GWAS and TWAS
HF43	HeFeng43	G.max	Improved_cultivar	China	HeiLongJiang	GWAS
HF44	HeFeng44	G.max	Improved_cultivar	China	HeiLongJiang	GWAS and TWAS
HF46	HeFeng46	G.max	Improved_cultivar	China	HeiLongJiang	GWAS
HF49	HeFeng49	G.max	Improved_cultivar	China	HeiLongJiang	GWAS
HF51	HeFeng51	G.max	Improved_cultivar	China	HeiLongJiang	GWAS
HF53	HeFeng53	G.max	Improved_cultivar	China	HeiLongJiang	GWAS
HF54	HeFeng54	G.max	Improved_cultivar	China	HeiLongJiang	GWAS
HF56	HeFeng56	G.max	Improved_cultivar	China	HeiLongJiang	GWAS
HF57	HeFeng57	G.max	Improved_cultivar	China	HeiLongJiang	GWAS
HN58	HeNong58	G.max	Improved_cultivar	China	HeiLongJiang	GWAS
HN61	HeNong61	G.max	Improved_cultivar	China	HeiLongJiang	GWAS
HN62	HeNong62	G.max	Improved_cultivar	China	HeiLongJiang	GWAS
HN63	HeNong63	G.max	Improved_cultivar	China	HeiLongJiang	GWAS
HN64	HeNong64	G.max	Improved_cultivar	China	HeiLongJiang	GWAS and TWAS
HN65	HeNong65	G.max	Improved_cultivar	China	HeiLongJiang	GWAS and TWAS
HN66	HeNong66	G.max	Improved_cultivar	China	HeiLongJiang	GWAS and TWAS
HN67	HeNong67	G.max	Improved_cultivar	China	HeiLongJiang	GWAS
HN68	HeNong68	G.max	Improved_cultivar	China	HeiLongJiang	GWAS
HN70	HeNong70	G.max	Improved_cultivar	China	HeiLongJiang	GWAS
HN71	HeNong71	G.max	Improved_cultivar	China	HeiLongJiang	GWAS
HN75	HeNong75	G.max	Improved_cultivar	China	HeiLongJiang	GWAS
HN76	HeNong76	G.max	Improved_cultivar	China	HeiLongJiang	GWAS
HN92	HeNong92	G.max	Improved_cultivar	China	HeiLongJiang	GWAS
HN95	HeNong95	G.max	Improved_cultivar	China	HeiLongJiang	GWAS
HN97	HeNong97	G.max	Improved_cultivar	China	HeiLongJiang	GWAS
Jikedou7hao	JiKeDou7Hao	G.max	Improved_cultivar	China	JiLin	GWAS and TWAS
LYH44	DanChengTieJiaoQing	G.max	Landrace	China	HeNan	TWAS
QLJ100	ManGuiDou	G.max	Landrace	China	NeiMengGu	TWAS
QLJ102	HeiNong62	G.max	Improved_cultivar	China	HeiLongJiang	GWAS
QLJ103	HeiNong64	G.max	Improved_cultivar	China	HeiLongJiang	GWAS
QLJ104	LongPin06-130	G.max	Improved_cultivar	China	HeiLongJiang	GWAS
QLJ105	FengDou23	G.max	Improved_cultivar	China	HeiLongJiang	GWAS
QLJ106	SuiNong30	G.max	Improved_cultivar	China	HeiLongJiang	GWAS
QLJ107	HeNong60	G.max	Improved_cultivar	China	HeiLongJiang	GWAS
QLJ108	KangXianChong9Hao	G.max	Improved_cultivar	China	HeiLongJiang	GWAS
QLJ109	JiYuanYin3Hao	G.max	Improved_cultivar	China	JiLin	GWAS
QLJ110	SuiNong4Hao	G.max	Improved_cultivar	China	HeiLongJiang	GWAS
QLJ111	Sui08-5331	G.max	Improved_cultivar	China	HeiLongJiang	GWAS
QLJ112	Sui08-5356	G.max	Improved_cultivar	China	HeiLongJiang	GWAS
QLJ113	HeFeng48	G.max	Improved_cultivar	China	HeiLongJiang	GWAS
QLJ114	BeiJiang193	G.max	Improved_cultivar	China	HeiLongJiang	GWAS
QLJ115	YinBeiAn	G.max	Improved_cultivar	China	HeiLongJiang	GWAS and TWAS
QLJ116	BeiJiang08-280	G.max	Improved_cultivar	China	HeiLongJiang	GWAS
QLJ117	He05648	G.max	Improved_cultivar	China	HeiLongJiang	GWAS
QLJ118	BeiJiang05-38	G.max	Improved_cultivar	China	HeiLongJiang	GWAS
QLJ119	HeiHe09-3311	G.max	Improved_cultivar	China	HeiLongJiang	GWAS and TWAS
QLJ120	HuaJiang4403	G.max	Improved_cultivar	China	HeiLongJiang	GWAS
QLJ121	JiangFeng23-3412	G.max	Improved_cultivar	China	HeiLongJiang	GWAS and TWAS
QLJ122	Gan248	G.max	Improved_cultivar	China	NeiMengGu	GWAS
QLJ125	HuJiao282	G.max	Improved_cultivar	China	NeiMengGu	GWAS and TWAS
QLJ127	DengKe6(2027)	G.max	Improved_cultivar	China	NeiMengGu	GWAS
QLJ128	SuiNong31	G.max	Improved_cultivar	China	HeiLongJiang	GWAS
QLJ129	MengDou31	G.max	Improved_cultivar	China	NeiMengGu	GWAS and TWAS
QLJ130	MengDou32	G.max	Improved_cultivar	China	NeiMengGu	GWAS
QLJ132	MengDou37	G.max	Improved_cultivar	China	NeiMengGu	GWAS
QLJ133	Hu1414	G.max	Improved_cultivar	China	NeiMengGu	GWAS
QLJ134	Hu2465	G.max	Improved_cultivar	China	NeiMengGu	GWAS
QLJ135	FengShou10Hao	G.max	Improved_cultivar	China	HeiLongJiang	GWAS
QLJ136	BeiDou43	G.max	Improved_cultivar	China	HeiLongJiang	GWAS
QLJ137	Hu81-5121	G.max	Improved_cultivar	China	NeiMengGu	GWAS
QLJ138	BeiJianChangYe	G.max	Improved_cultivar	Japan	NA	GWAS
QLJ147	ZaDou-6	G.max	Landrace	China	GuiZhou	TWAS
QLJ152	JiNF58	G.max	Improved_cultivar	China	HeBei	TWAS
QLJ161	XiangChunDou24	G.max	Improved_cultivar	China	HuNan	GWAS
QLJ170	JiaMiDou8Hao	G.max	Improved_cultivar	China	HeiLongJiang	GWAS
QLJ188	HeiKe77	G.max	Improved_cultivar	China	HeiLongJiang	GWAS
QLJ45	MengDou36	G.max	Improved_cultivar	China	NeiMengGu	GWAS
QLJ47	BeiDou16	G.max	Improved_cultivar	China	HeiLongJiang	GWAS
QLJ48	DongNong44	G.max	Improved_cultivar	China	HeiLongJiang	GWAS and TWAS
QLJ49	FC001	G.max	Improved_cultivar	China	NeiMengGu	GWAS
QLJ50	Hai6055	G.max	Improved_cultivar	China	HeiLongJiang	GWAS
QLJ51	HuiNong10-06	G.max	Improved_cultivar	China	HeiLongJiang	GWAS
QLJ52	KenFeng18	G.max	Improved_cultivar	China	HeiLongJiang	GWAS
QLJ53	HeiNong44	G.max	Improved_cultivar	China	HeiLongJiang	GWAS
QLJ54	HeNong69	G.max	Improved_cultivar	China	HeiLongJiang	GWAS
QLJ55	MengDou9Hao	G.max	Improved_cultivar	China	NeiMengGu	GWAS
QLJ56	MengDou34	G.max	Improved_cultivar	China	NeiMengGu	GWAS
QLJ57	HeiHe45	G.max	Improved_cultivar	China	HeiLongJiang	GWAS and TWAS
QLJ58	BeiJiangJiu1Hao	G.max	Improved_cultivar	China	HeiLongJiang	GWAS
QLJ59	JiYu701	G.max	Improved_cultivar	China	JiLin	GWAS
QLJ60	LongKen316	G.max	Improved_cultivar	China	HeiLongJiang	GWAS
QLJ61	LongKen330	G.max	Improved_cultivar	China	HeiLongJiang	GWAS
QLJ62	BeiFeng16	G.max	Improved_cultivar	China	HeiLongJiang	GWAS
QLJ63	LongKen332	G.max	Improved_cultivar	China	HeiLongJiang	GWAS
QLJ64	BeiDou36	G.max	Improved_cultivar	China	HeiLongJiang	GWAS
QLJ65	NenLiang7Hao	G.max	Improved_cultivar	China	HeiLongJiang	GWAS
QLJ67	DongNong48	G.max	Improved_cultivar	China	HeiLongJiang	GWAS and TWAS
QLJ68	ZhongHuang901	G.max	Improved_cultivar	China	BeiJing	TWAS
QLJ69	BaoFeng8Hao	G.max	Improved_cultivar	China	HeiLongJiang	GWAS
QLJ7	DongNong36Hao	G.max	Improved_cultivar	China	HeiLongJiang	GWAS
QLJ70	JiaNaDaDanBaiDou	G.max	Improved_cultivar	Canada	NA	GWAS
QLJ71	HeFeng30Hao	G.max	Improved_cultivar	China	HeiLongJiang	GWAS
QLJ72	MengDou33	G.max	Improved_cultivar	China	NeiMengGu	GWAS
QLJ73	DengKe3Hao	G.max	Improved_cultivar	China	NeiMengGu	GWAS
QLJ74	HuaJiang6155	G.max	Improved_cultivar	China	HeiLongJiang	GWAS and TWAS
QLJ76	ShunDou5	G.max	Improved_cultivar	China	HeiLongJiang	GWAS
QLJ77	MengDou15	G.max	Improved_cultivar	China	NeiMengGu	GWAS
QLJ78	Ken11-7155	G.max	Improved_cultivar	China	HeiLongJiang	GWAS
QLJ79	Ken'K11-7456	G.max	Improved_cultivar	China	HeiLongJiang	GWAS
QLJ8	ChangNong18	G.max	Improved_cultivar	China	JiLin	GWAS
QLJ80	Sheng168	G.max	Improved_cultivar	China	NeiMengGu	GWAS and TWAS
QLJ81	FengShou12	G.max	Improved_cultivar	China	HeiLongJiang	GWAS
QLJ82	DongNong4211	G.max	Improved_cultivar	China	HeiLongJiang	GWAS
QLJ84	DengKe4Hao	G.max	Improved_cultivar	China	NeiMengGu	GWAS
QLJ85	SuiNong34	G.max	Improved_cultivar	China	HeiLongJiang	GWAS
QLJ86	HeiNong55	G.max	Improved_cultivar	China	HeiLongJiang	GWAS
QLJ87	MengDou13	G.max	Improved_cultivar	China	NeiMengGu	GWAS
QLJ88	DengKe5	G.max	Improved_cultivar	China	NeiMengGu	GWAS
QLJ89	NeiDou4Hao	G.max	Improved_cultivar	China	NeiMengGu	GWAS
QLJ90	HuaJiang2Hao	G.max	Improved_cultivar	China	HeiLongJiang	GWAS
QLJ91	MengDou16	G.max	Improved_cultivar	China	NeiMengGu	GWAS
QLJ92	NenFeng16	G.max	Improved_cultivar	China	HeiLongJiang	GWAS
QLJ93	BeiDou37	G.max	Improved_cultivar	China	HeiLongJiang	GWAS and TWAS
QLJ94	HeiHe55	G.max	Improved_cultivar	China	HeiLongJiang	GWAS
QLJ95	MengDou30	G.max	Improved_cultivar	China	NeiMengGu	GWAS
QLJ96	DengKe1Hao	G.max	Improved_cultivar	China	NeiMengGu	GWAS and TWAS
QLJ97	BeiDou19	G.max	Improved_cultivar	China	HeiLongJiang	GWAS
QLJ98	MengDou28	G.max	Improved_cultivar	China	NeiMengGu	GWAS
SH1	SuiHui1Hao	G.max	Improved_cultivar	China	HeiLongJiang	GWAS
SN10	SuiNong10Hao	G.max	Improved_cultivar	China	HeiLongJiang	GWAS
SN11	SuiNong11	G.max	Improved_cultivar	China	HeiLongJiang	GWAS
SN15	SuiNong15	G.max	Improved_cultivar	China	HeiLongJiang	GWAS
SN23	SuiNong23	G.max	Improved_cultivar	China	HeiLongJiang	GWAS
SN35	SuiNong35	G.max	Improved_cultivar	China	HeiLongJiang	GWAS
SN36	SuiNong36	G.max	Improved_cultivar	China	HeiLongJiang	GWAS
SN43	SuiNong43	G.max	Improved_cultivar	China	HeiLongJiang	GWAS
SN48	SuiNong48	G.max	Improved_cultivar	China	HeiLongJiang	GWAS
SN49	SuiNong49	G.max	Improved_cultivar	China	HeiLongJiang	GWAS
SN53	SuiNong53	G.max	Improved_cultivar	China	HeiLongJiang	GWAS
SN56	SuiNong56	G.max	Improved_cultivar	China	HeiLongJiang	GWAS
SN58	SuiNong58	G.max	Improved_cultivar	China	HeiLongJiang	GWAS
SN68	SuiNong68	G.max	Improved_cultivar	China	HeiLongJiang	GWAS
SN69	SuiNong69	G.max	Improved_cultivar	China	HeiLongJiang	GWAS
SN70	SuiNong70	G.max	Improved_cultivar	China	HeiLongJiang	GWAS
SN75	SuiNong75	G.max	Improved_cultivar	China	HeiLongJiang	GWAS
SN76	SuiNong76	G.max	Improved_cultivar	China	HeiLongJiang	GWAS
SN79	SuiNong79	G.max	Improved_cultivar	China	HeiLongJiang	GWAS
SN8	SuiNong8Hao	G.max	Improved_cultivar	China	HeiLongJiang	GWAS
SN82	SuiNong82	G.max	Improved_cultivar	China	HeiLongJiang	GWAS
SN83	SuiNong83	G.max	Improved_cultivar	China	HeiLongJiang	GWAS
SN88	SuiNong88	G.max	Improved_cultivar	China	HeiLongJiang	GWAS
Suinong14	SuiNong14	G.max	Improved_cultivar	China	HeiLongJiang	GWAS and TWAS
Suizhongzuo40	SuiZhongZuo40	G.max	Improved_cultivar	China	HeiLongJiang	GWAS and TWAS
SWXD3	SuiWuXingDou3Hao	G.max	Improved_cultivar	China	HeiLongJiang	GWAS
TSZY116	RuiDou1Hao	G.max	Improved_cultivar	China	JiangSu	TWAS
TSZY117	ZhongHeiDou42	G.max	Improved_cultivar	China	HuBei	TWAS
TSZY118	ZheXian9Hao	G.max	Improved_cultivar	China	ZheJiang	TWAS
TSZY119	ZheXianDou8Hao	G.max	Improved_cultivar	China	ZheJiang	TWAS
TSZY120	ZheXian10Hao	G.max	Improved_cultivar	China	ZheJiang	TWAS
TSZY121	ZheChun4Hao	G.max	Improved_cultivar	China	ZheJiang	GWAS and TWAS
TSZY22	ZhongKeMaoDou1Hao	G.max	Improved_cultivar	China	HeiLongJiang	GWAS and TWAS
TSZY24	ZhongKeMaoDou3Hao	G.max	Improved_cultivar	China	HeiLongJiang	GWAS
TSZY26	HeiHe53	G.max	Improved_cultivar	China	HeiLongJiang	GWAS
TSZY31	JinYuan55	G.max	Improved_cultivar	China	HeiLongJiang	GWAS
TSZY32	HeiKe56	G.max	Improved_cultivar	China	HeiLongJiang	GWAS
TSZY33	HeiHe48	G.max	Improved_cultivar	China	HeiLongJiang	GWAS
TSZY36	JinYuan71	G.max	Improved_cultivar	China	HeiLongJiang	GWAS
TSZY38	DongNong56	G.max	Improved_cultivar	China	HeiLongJiang	GWAS
TSZY39	DongNong57	G.max	Improved_cultivar	China	HeiLongJiang	GWAS
TSZY40	DongNong59	G.max	Improved_cultivar	China	HeiLongJiang	GWAS
TSZY41	DongNong60	G.max	Improved_cultivar	China	HeiLongJiang	GWAS
TSZY42	DongNongLvYaDou1Hao	G.max	Improved_cultivar	China	HeiLongJiang	GWAS
TSZY44	KenFeng20	G.max	Improved_cultivar	China	HeiLongJiang	GWAS
TSZY45	KenDou40	G.max	Improved_cultivar	China	HeiLongJiang	GWAS
TSZY46	KenFeng5Hao	G.max	Improved_cultivar	China	HeiLongJiang	GWAS
TSZY47	SuiXiaoLiDou2Hao	G.max	Improved_cultivar	China	HeiLongJiang	GWAS
TSZY48	SuiWuXingDou2Hao	G.max	Improved_cultivar	China	HeiLongJiang	GWAS and TWAS
TSZY49	SuiNong52	G.max	Improved_cultivar	China	HeiLongJiang	GWAS
TSZY5	JiHei4Hao	G.max	Improved_cultivar	China	JiLin	GWAS and TWAS
TSZY50	SuiHeiDaDou1Hao	G.max	Improved_cultivar	China	HeiLongJiang	GWAS and TWAS
TSZY57	JiYu112	G.max	Improved_cultivar	China	JiLin	GWAS and TWAS
TSZY58	JiYu102	G.max	Improved_cultivar	China	JiLin	GWAS and TWAS
TSZY59	GongYe04L-141	G.max	Improved_cultivar	China	JiLin	GWAS
TSZY63	JiQing3Hao	G.max	Improved_cultivar	China	JiLin	GWAS and TWAS
TSZY64	JiYu71	G.max	Improved_cultivar	China	JiLin	GWAS
TSZY66	JiYu401	G.max	Improved_cultivar	China	JiLin	GWAS
TSZY7	JiYu86	G.max	Improved_cultivar	China	JiLin	GWAS
TSZY79	LiaoHeiDou2Hao	G.max	Improved_cultivar	China	LiaoNing	GWAS
TSZY80	LiaoHeiDou4Hao	G.max	Improved_cultivar	China	LiaoNing	GWAS and TWAS
TSZY81	LiaoQingDou1Hao	G.max	Improved_cultivar	China	LiaoNing	GWAS and TWAS
TSZY92	ShangDou6Hao	G.max	Improved_cultivar	China	HeNan	TWAS
TSZY99	WanSu01-15	G.max	Improved_cultivar	China	AnHui	TWAS
Z156	KangXian2Hao	G.max	Improved_cultivar	China	HeiLongJiang	GWAS
Z181	Dunajka	G.max	Improved_cultivar	Poland	NA	GWAS
Z182	Austrian	G.max	Improved_cultivar	Austria	NA	GWAS
Z184	ShiDaDou1Hao	G.max	Improved_cultivar	China	XinJiang	GWAS
Z188	GongDou7Hao	G.max	Improved_cultivar	China	SiChuan	GWAS
Z4	Essex	G.max	Improved_cultivar	United_States	Virginia	GWAS and TWAS
Zhonghuang57	ZhongHuang57	G.max	Improved_cultivar	China	BeiJing	TWAS
Please note that the panel consists of individuals from the 2,214 re-sequencing panel and RNA-Seq panel, and only those individuals with a recorded phenotype have been listed.
