# Supplementary material for: PH13 improves soybean shade traits and enhances yield for high-density planting at high latitudes
Source: Nat Commun. 2023 Oct 26;14:6813. doi: 10.1038/s41467-023-42608-5 (PMC10603158; doi:10.1038/s41467-023-42608-5)
Supplement: Supplementary file 5 — Supplementary Data 2 [file 41467_2023_42608_MOESM5_ESM.xlsx]

## Sheet: Supplementary Data 2
Supplementary Data 2. Overlap between our GWAS loci and reported GWAS QTLs or gene.
GWAS QTLs detected in this study						Reported QTLs or gene
SNP	Chr.	Position	p.value	mafa		Known gene	Referenceb
1-34929440	Gm01	34929440	2.66473e-10	0.282407		NA	NA
2-15454523	Gm02	15454523	2.05995e-10	0.0555556		NA	NA
2-44801603	Gm02	44801603	6.92414e-09	0.30463		NA	NA
3-5289124	Gm03	5289124	2.54429e-12	0.188889		NA	NA
6-45321117	Gm06	45321117	2.39905e-10	0.10463		NA	NA
10-45078443	Gm10	45078443	6.0548e-11	0.0518519		E2	Fang et al. 2017
13-37757704	Gm13	37757704	3.58989e-12	0.45		NA	NA
18-55712312	Gm18	55712312	4.51555e-17	0.40463		NA	NA
18-55784537	Gm18	55784537	7.17765e-09	0.375926		Dt2	Fang et al. 2017
19-45204441	Gm19	45204441	2.04966e-31	0.166667		Dt1	Fang et al. 2017; Liu et al.2010
20-35929579	Gm20	35929579	2.53027e-09	0.400926		NA	NA
amaf: minor allele frequency
bReference:
Fang, C.et al.Genome-wide association studies dissect the genetic networks underlying agronomical traits in soybean. Genome Biol. 18,161 (2017).
Liu, B et al.,The soybean stem growth habit gene Dt1 is an ortholog of Arabidopsis TERMINAL FLOWER1. Plant Physiol. 153, 198-210 (2010) .
