# Supplementary material for: PH13 improves soybean shade traits and enhances yield for high-density planting at high latitudes
Source: Nat Commun. 2023 Oct 26;14:6813. doi: 10.1038/s41467-023-42608-5 (PMC10603158; doi:10.1038/s41467-023-42608-5)
Supplement: Supplementary file 6 — Supplementary Data 3 [file 41467_2023_42608_MOESM6_ESM.xlsx]

## Sheet: Supplementary Data 3
Supplementary Data 3. List of plant height loci identified by TWAS.
Locus name	Gene ID	p.value	Description
PH04	Glyma.04G112700	1.60447e-07	Encodes a WD40 repeat protein
PH05	Glyma.05G246300	2.75864e-10	Encodes a amidase,which belongs to one of the 36 carboxylate clamp (CC)-tetratricopeptide repeat (TPR) proteins
PH11	Glyma.11G040900	8.00235e-09	Encodes a Haloacid dehalogenase-like hydrolase
PH13	Glyma.13G276700	9.5091e-10	GmSPA3b, Encodes WD40 repeat protein involves a protein phosphorylation and protein kinase activity.
PH15	Glyma.15G000200	1.60987e-07	NA
PH16.1	Glyma.16G091300	6.91416e-08	GmAP1a,Encodes MADS box transcription factor
PH16.2	Glyma.16G130000	1.75491e-09	Encodes a HNRNP R-Like protein,which cotranscriptional splicing of a key floral repressor gene FLOWERING LOCUS C (FLC).
