# Supplementary material for: PH13 improves soybean shade traits and enhances yield for high-density planting at high latitudes
Source: Nat Commun. 2023 Oct 26;14:6813. doi: 10.1038/s41467-023-42608-5 (PMC10603158; doi:10.1038/s41467-023-42608-5)
Supplement: Supplementary file 7 — Supplementary Data 4 [file 41467_2023_42608_MOESM7_ESM.xlsx]

## Sheet: Supplementary Data 4
Supplementary Data 4. The amino acid sequence of SPAs and its homologous proteins.
Name	LOC	Protein	Length
AtSPA1	AT2G46340	MPVMERVAEETVATNNIQLKARVDDVPCNKLDARHNDMVIQSETANSDCPGSSAHRNVDLTKPPPPEEAAGAKLSVEELTLGNYRIVQGSNNTNVDSPRAGKFEHLYRLARGSAFRAGDGDLDSQPRDMDQMLSRIRQQLAGAPSERQNLKPFMSRRSDQNLEAFSERLRAAGENSIMNAPALISEGVQMKTPVSSSNFSQLLLKRAMKGKGVVGKNQETPPEFVSDQDLGSKEKKLDISKSPTPHDVLPLKSSPKGNGMVSHGDGNHSKSSIGISLREFLRSSYAKREKRHGLCLFRQLVELVDSAHSKRLFLLDLRPSLFTLVPSKKLRYIGNFGKNDLESDVDEDLNRRRPVVEESSSGGRDSKKRKMDLHLNSPGNQLQATSTGRPFKRKSPVID…	1029
AtSPA2	AT4G11110	MMDEGSVGDVSRIDEADVAHLQFKNSEQSFKPENIEVREVKEVQVQREAGSPDCSYGVIADFLDGKNGGDHVELIGNEPCSSRQNTNDEGDVVEELTVKTCEGSSMAIVGRPSSRARLEMNRSQFLHRFPLDGDLPGSSSMSKKVIDRGTVSILRNAGKMSLPETSNGQLAIIAVNGEANEHLTNVERNPVPVEALSHEGIKTKMLSQSGFSQFFVRKTLKGKGVTFRGPPNNRSKARNMDQQTVASSGSALVIANTSAKISSSIPLAAYDGLPCLPSNTSKPSSCANPSDTHRGCGGEGLSLREWLKSERQEVNKAECMYIFRQIVDHVDCSHSQGVVLCDLRPSSFKIFKENAVKYVVSGSQRESFDSNMNKETLSQLENPLVRRRLGDTSSLSIPA…	1036
AtSPA3	AT3G15354	MEGSSNSNSRGFNTSGVSDRNTEFLPVERLTTRSKPSSHVDEYVRSLFGSTSTHKSGEDDSLGIDPFVRSLEWGDVSLRQWLDKPERSVDVFECLHVFRQIVEIVNAAHSQGIVVHNVRPSCFVMSSFNHVSFIESASCSDSGSDSLEDGPISQKEIGSSRREEAVSKAIAIEEKGVYNKLLERKIEKLEEEKTQPFPMKHILAMETSWYTSPEEDFGSSSTCASDVYRLGVLLFELFCPVPSREEKSRTMSSLRHRVLPPQILLKCPKEASFCLWLLHPEPTCRPSMSDLLQSEFITEPRDNLEEREAAIELRDRIEEQESLLEFLLLIQQRKQESAYRLQDTVSLLSSDIEQVVKRQLILKKRGSSLSDFSKDDHQYTSGQPLMSFQANEEPSAFLA…	837
AtSPA4	AT1G53090	MKGSSESSSRGLNNTSGVSEFCTDGSKSLSHIDYVRSLLGSHKEANLGGLDDDSIVRALECEDVSLRQWLDNPDRSVDAFECFHVFRQIVEIVNAAHSQGIVVHNVRPSCFVMSSFNNVSFIESASCSDSGSDEDATTKSREIGSSRQEEILSERRSKQQEEVKKQPFPMKQILAMEMSWYTSHEEDNGSLCNCASDIYRLGVLLFELFCPVSSREEKSRTMSSLRHRVLPPQILLNWPKEASFCLWLLHPEPSCRPSMSELLQSEFINEPRENLEEREAAMELRDRIEEQELLLEFLFLIQQRKQEAADKLQDTISLLSSDIDQVVKRQLVLQQKGRDVRSFLASRKRIRQGAETTAAEEENDDNSIDEESKLDDTLESTLLESSRLMRNLKKLESVY…	794
OsSPA1	LOC_Os05g49590	MAGTHGFRRVGVVEMEAATAAEVAGAGSGTDGDLQIKGSKENGQTAEQPAASEALEMPSTPLPLPRDIDWSEHFSFFNSVGGFGGSMDGARGLTSVGLSNSESRPDSVTQIQSCLNNADERVEELTLKNCISSDAQHEVSAGGSTSSGEKPTVMRGLWGNFTRMSWRASDVANREKLAANRGDVANLRVGDMPIRENLAVSFGNNMISRNDASNKEMGMSHGDHANNEFNLPFGNQQPFLSPRPNQNEQRVERENALIVSSFSARILDQMRSKNVTPSSGVQSFPFKSVLKGKGVVYQGAREEIQVQGNARTRAPMDKIRKIPNIPQDSMARMDGTIFGSGGNVLEPQCEGTSLRELIKPARQTMSKFEKMHFFKQILDLVDKSHAQGFSLQHLRPSYF…	1144
OsSPA3	LOC_Os01g52640	MEGSRVDAVAGGRRWGEGEEGGRRGGGGGGGGGGGGTGGGGGGGGRRGGEDGGEVSLREWLDRPGRAVEAPECLHVFRQVAESVAIAHAQGVAVGSARPSCFVVSPPFARVAFIESASGSDVSGSCSGSDGSEEADPEPSPPRRRRDGASGGEDRGGKTFPLRSVLAMELTWYTSPEEADDRGGATFASDVYRLGVLLFELFCTFETMEEKMRAMANLRHRVLPPQLLLKWPKEASFCQLLMHPVPETRPKMSDVLQSEFLNRSRNSLEEREAALRLREEIEEQELLLDFLLQLQRRKQDIADNLQDTVAFLSSDINEAHQQSALGQCGNFSFELDKEVCSETVEDQSDCGSRKRFRPELPAVDMEEQNRSLEECSGTVPSSVLIQESVLSKSSRLMKN…	628
GmSPA1a	Glyma.16G027200	MATANGGTGAEKHKRKTNDPFLKQGGHQLMPRSPRLCTPIRKEWPESFPNDNVIGNEDNGLNRYITSLAGSGPPGTSFCSSIDSEHIVEELPVRNYKNPNYLTIESKYNRLSREIVPKVEEQIPLRLSKGLKGIDSEFWGLKSLPGKSVNHDSLNVSEGRSNMGKAIISNNAHLISSITQSTSSAYNYPQLIVKQTKKGKGIICEDLNQSFSTGGALNSQEDEKPAFAAKFQSETLVRSNVDENKPLLEGTFLSGSKGLNLREWLKSEGHKVNKSGRIRIFKQVLELVDFEHSQGLVLLDFRPSCFTLLPSSKIKYIGSYGQQELDDEVMTCNVTRKRPLEQNTCACQSLSTKQQKLCEETGSSRQQHHGTSIHGCRMTVNQTDSDTNRPVESKSKESL…	1023
GmSPA1b	Glyma.07G058200	MATANGGTGTEEHKRKSNDLFLKQGGHQIMPRSPRLCTPIRKEWPEESLPNDNVIGLNSYVTSLAGSGPPSSSFCSTIDSEHIVEELPVRNYENQNINLVNHPHNSRQARNQLTIESKYNILSREVVPKVEEQMPLRLSKGLKGIDSEFWGLKSLAGKSVNRDSLKVSEDISSMGKAIISNNAHLISSITQSTSSAYNYPQLIVKQTRKGKGVICEDLNKSFSIGGALKSQEDEKLGFAAKFQSETLVRSNVDENNKPLLEGTFMSGCNGLNLRDWLKFKGHKMNKSGRIHIFKQVLELVDFEHSQGLVLLDFRPSCFTLLPSSKIKYIGSFGQQELDYEVMTCNVTRKRPLEQNTCACQSLSTKQKKLCEETGSSRQQHHCTSIHGCQTTVNQTDSDT…	1035
GmSPA2a	Glyma.08G021200	MISFNSMDEELEVGEGVQHQTKDDGFSLNPEFPKILKPQEIYTSYSHISQDKNVVEAREHLHPSLFSDGAGAMVEELTVKSYNGSRLHIGTLNNPGPLHNSRSQWRHIYQPVGDSGMGSDCIIARKSVEATSSAWEDIGSTSFRDMLDRKPVNDEQGHVMQHLSTDVHTAEHKEDEGHAHEGIQTKVIHKSGFAEYSGRSTLKGKGVVCKGPSSNGLYIESRDQNPIKSGIDTQMDSNALPSSGLKTAKSPHNATGPGSGGSDTDGVTLREWLKSRHHKRSKTDHLSIFRKIVDLVDGSHFEGVAMRNLYPSYIKLLPSNQVMYLGLPAQKQTLDSVANSEVLQLDNSFIRKRLSETVISPSLNLQLKKQKFNENARVAGDWSQCPPRTDLYLQIANDI…	1034
GmSPA2b	Glyma.05G214900	MTSLTSYEVVVLLSGVRWNLIKSGIDTQMDSKALPSSSLKTAKSPHNSTGPGSGGSDTDGVTLREWLKSRHCKGSKTDHLSIFRKIVDLVDGSHSEGVAMHNLYPSHIKLLPSNQVMYLGLPTQKKILDSIANSEVLQLENSFIRKRLSEKVISASLNLRSKKQKFNENARVAGDWSQCPPRTDLNLQIANDIKVNAVGSQDYCNEYKEDIQFSKHNMQSMSRIPHIFNAGQLQLNSLNERLEDKWYASPEGGCTTSSNIYCLGVLLFELLNDFDSERAHIAAMSDLGRRILPSVFLSEYPMEAGFCLWMMHPEPSSRPTIREILQSEVINGMREVYFEELSLSLNQDDAESELLLHFLISLEEQKHMDSNKLAEEIRCLESDVKEVERRHDLRKSLLP…	839
GmSPA2c	Glyma.11G018700	MDEELVDEATQLEVAEETQRQNKDSSNPECQKILKSQEAFIPVKQDYSQIPPREYDGKNVVEGIDHADTSQHPRVSLFMDDADAMIEELTVKSYNGSSLDIGTSNNREQMYNQQNHWQNLYQLASNSGIGNSLSDIGTRNSVQATSSAREDIGSSSFPEMLARKSLSDGQSNAMEHLASAENKGGAGDVHQGTRTKIISQSGFAEFFIKNTLRGKGIVYRGPSSDGFCVQSREQNRMKIGIDADQNRMKTGIGADQNRMKTVIDVIQNRLKTGIDADQNPMKTGIDQSRMKTGIDTDQNQMKTGIGTDQKQMKTSIGTHLNSNQSVGYGSKTAKFPSYCGAMPRSGRSECDGVTLREWLKHGNHKANKVESLNIFRKIVDLVGNSHSQGVALHNLCPSY…	1123
GmSPA2d	Glyma.01G224200	MDEDFVDEATQLEVAEESQRQNKDSPHPECRKILKSLEAFIPVKQDYSQIPPREYDGILHGKNVVEGIDHADTSQHPHVSLFMDDADVMVEELTVKSYNGSSLDIGTSNNREQIYNRQNHWQNLYQLASNSGIGNSLSDIGTRNSVPATSSAREDIGSSSFPEMLARKSLSDGQSNVMEHLASAENKEGAGDVRQGTRKKIISQSGFAEFFIKNTLRGKGIVYKGPSSDGFCVQSREQNWMKIGIDADQNRMKTGIGADQNRLKTVIDADQNQLKTGIDADQNRLKTGIDADQNQMKASIGTDQNQMKNHSGTDQKQMKTGIVTHLNSNQSVGYGSKTAKFPSYCGAMPRSGRSDCVGVTLREWLKHGHHKASKVESLNIFRKIVDLVDICHSQGVALH…	1129
GmSPA3a	Glyma.12G224600	MCCFTWPTCNSSWVKMEGSSGSAFHNSGSSRALNSSGVSDRNQRVHCPQRNPFSGEASQDSGFRKERDRVLLAQGGQPKNLGGGFSGLCEDEVEVDPFFCAVEWGDISLRQWLDKPERSVDAFECLHIFRQIVEIVSVAHSQGVVVHNVRPSCFVMSSFNHISFIESASCSDTGSDSLGDGMNNQGGEVKTPTSLCPHDMHQQSLGSEDFMPIKTSTTPARSDSSCMLSSAVYAARASLIEETEENKMKDRRKDEEVEGKKQSFPMKQILLMEMSWYTSPEEGAGESSSCASDVYRLGVLLFELFCPLSSREEKSRTMSSLRHRVLPPQLLLKWPKEASFCLWLLHPDPKSRPTLGELLQSEFLNEQRDDTEEREAAIELRQRIEDQELLLEFLLLLQQ…	907
GmSPA3b-H1	Glyma.13G276700	MCCCTWPTCNSSWMKMEPSGSAFQNSGSSRALNSSGVSDRNQRVHCPQRNPFLGEASQDSGFRKERDRFLLAQGGQPKNLGGGFSGLCEDEVEVDPFFCAVEWGDISLRQWLDKPERSVGAFECLHIFRQIVEIVSVAHSQGVVVHNVRPSCFVMSSFNHISFIESASCSDTGSDSLGEGLNNQGGEVKTPTSLCPHDMPQQSMGSEDFMPVKTLTTPAQSDSSCMLSSAVYAARASLIEETEENKMKDRRKDDEVEGKKQSFPMKQILLMEMSWYTSPEEGAGESSSCASDVYRLGVLLFELFCPLSSREEKSRTMSSLRHRVLPPQLLLKWPKEASFCLWLLHPDPSGRPTLGRELLQSDFLNEQRDDMEEREAAIELRQRIDDQELLLEFLLLLQQ…	906
GmSPA3b-H2	Glyma.13G276700	MCCCTWPTCNSSWMKMEPSGSAFQNSGSSRALNSSGVSDRNQRVHCPQRNPFLGEASQDSGFRKERDRFLLAQGGQPKNLGGGFSGLCEDEVEVDPFFCAVEWGDISLRQWLDKPERSVGAFECLHIFRQIVEIVSVAHSQGVVVHNVRPSCFVMSSFNHISFIESASCSDTGSDSLGEGLNNQGGEVKTPTSLCPHDMPQQSMGSEDFMPVKTLTTPAQSDSSCMLSSAVYAARASLIEETEENKMKDRRKDDEVEGKKQSFPMKQILLMEMSWYTSPEEGAGESSSCASDVYRLGVLLFELFCPLSSREEKSRTMSSLRHRVLPPQLLLKWPKEASFCLWLLHPDPSGRPTLGRELLQSDFLNEQRDDMEEREAAIELRQRIDDQELLLEFLLLLQQ…	906
GmSPA3b-H3	Glyma.13G276700	MCCCTWPTCNSSWMKMEPSGSAFQNSGSSRALNSSGVSDRNQRVHCPQRNPFLGEASQDSGFRKERDRFLLAQGGQPKNLGGGFSGLCEDEVEVDPFFCAVEWGDISLRQWLDKPERSVGAFECLHIFRQIVEIVSVAHSQGVVVHNVRPSCFVMSSFNHISFIESASCSDTGSDSLGEGLNNQGGEVKTPTSLCPHDMPQQSMGSEDFMPVKTLTTPAQSDSSCMLSSAVYAARASLIEETEENKMKDRRKDDEVEGKKQSFPMKQILLMEMSWYTSPEEGAGESSSCASDVYRLGVLLFELFCPLSSREEKSRTMSSLRHRVLPPQLLLKWPKEASFCLWLLHPDPSGRPTLGRELLQSDFLNEQRDDMEEREAAIELRQRIDDQELLLEFLLLLQQ…	741
GmSPA3c	Glyma.06G242100	MGDISLRLWLDKPERSVNVFECLHIFREIVEIVHAAHSQGIVVHNVRPSCFVMSAFNHVWLIESATCSHSGSDTLEEAVEIKTPTPTSIHDMHQRRCLGSEDFVPVKTSTASLTDSSCMLSSVVFLAPASSVDDTEENKMKNRRKDEEVAGKKQSFPTKQVLQMETSWYTSPEEVAGTSLPSCASDVYQLGVLLFELFCPLISREEKRRTMSSLRHRVLPPQLLLKWPKEASFCLWLLHPEPNSRPTIGELLQSEFLNEPRDDIEKCEAVVEIGERIDDQELLLEFLSLIQQKKGEAAEKLQHTISFLCSDIEEATKQKTVFKEMTSTELGSDDCSTSSFPSITVVGNEDSACLGTRKRVRTIPCVDDTDTEGCECDSNMVDDQKNDTSILSKTPRFLN…	804
GmSPA3d	Glyma.12G155700	MGDISLRLWLDKPERSVNVSECLHIFREIVEIVHVAHSQGIVVHNVRPSCFVMSSFNHVSFIESATCSDSGSDTLEEAVEIKTPTPTPSYDMHQQRCLGSEDFVPVKTSTASLTDSSCMLSSLVFVAPASLIDDTEENKMKNRRKDEEVAVKKQSFSTKQVLQMEASWYTSPEEFAGASPSCASDVYRLGVLLFELFCPLISREEKSRTMSGLRHRVLPPQLLLKWPKEASFCLWLLHPEPNSRPTIGQLLQSEFLNEPRDDIENCEAAVEVRERIDDQELLQEFLSLIQQKKEEAAEKLQHTISFLCSDIEEATKQKTLFNEITGTGLDDCTTSTFPSITVVDNEESACLGTRKRVRTIPCVDDTEGIDNNMSDDQKNDRSILSKTPRFLNNLQKLES…	788
