# Supplementary material for: PH13 improves soybean shade traits and enhances yield for high-density planting at high latitudes
Source: Nat Commun. 2023 Oct 26;14:6813. doi: 10.1038/s41467-023-42608-5 (PMC10603158; doi:10.1038/s41467-023-42608-5)
Supplement: Supplementary file 8 — Supplementary Data 5 [file 41467_2023_42608_MOESM8_ESM.xlsx]

## Sheet: Supplementary Data 5
Supplementary Data 5. The conserved domains of insertion sequence were analyzed using the Blast N method in NCBI.
Name	Accession	Description	Interval	E-value
Retrotran_gag_2 super family	cl26047	gag-polypeptide of LTR copia-type; This family is found in Plants and fungi,and contains LTR-polyproteins, or retrotransposons of the copia-type.	649-1062	1.15e-20
ZnF_C2HC	smart00343	zinc finger.	1219-1263	0.000521
gag_pre-integrs	pfam13976	GAG-pre-integrase domain; This domain is found associated with retroviral insertion elements and lies just upstream of the integrase region on the polyproteins.	1741-1953	3.62e-10
transpos_IS481 super family	cl41329	IS481 family transposase.	2003-2332	1.14e-15
RVT_2 super family	cl06662	Reverse transcriptase (RNA-dependent DNA polymerase); A reverse transcriptase gene is usually indicative of a mobile element such as a retrotransposon or retrovirus. Reverse transcriptases occur in a variety of mobile elements, including retrotransposons, retroviruses, group II introns, bacterial msDNAs, hepadnaviruses, and caulimoviruses. This Pfam entry includes reverse transcriptases not recog…	2990-3721	2.77e-83
RNase_HI_RT_Ty1	cd09272	Ty1/Copia family of RNase HI in long-term repeat retroelements; Ribonuclease H (RNase H).	3971-4396	4.18e-56
