# Supplementary material for: PH13 improves soybean shade traits and enhances yield for high-density planting at high latitudes
Source: Nat Commun. 2023 Oct 26;14:6813. doi: 10.1038/s41467-023-42608-5 (PMC10603158; doi:10.1038/s41467-023-42608-5)
Supplement: Supplementary file 9 — Supplementary Data 6 [file 41467_2023_42608_MOESM9_ESM.xlsx]

## Sheet: Supplementary Data 6
Supplementary Data 6. The sequence of Ty1/Copia-like retrotransposon.
Name	Type	Sequence ID	Sequence		Length (bp)
gmp1-49d18-re-1	LTR-Copia	FJ198010.1	TTCAGTGTTGGTTAATTTGAAAATCGAGATAATCCTGGATAAATCTGAAGTCGTGTATAAACACTTTCAGATTGAATCAAATTTCGGGGTTCAACCAAAATTGTTCAATCGGATAAAATCAGAAGATTATAATTCAAGAGTTTTGTTTTGGTCTTGTGAGTTTTTCACACGTTATGCTTTCTGAACCAGGATGATTATTTATAATCAAAGAACAGGTGGTTTTTGGCGGTTGATGGAAGTTATTTATTTTTAAAAATTGCCGTTAATGGAAGTTTTAGTAACTTCCATGTAACTTCCAACCGTTGATGGAAGTTTTAGTAACTTCCATGTAACTTCCAACCTTTGCCTAAACCGAACATCTCGTTGTTACATTAAAACAAGCGTGCACTCTTATTTTAA…		5404
