# Supplementary material for: PH13 improves soybean shade traits and enhances yield for high-density planting at high latitudes
Source: Nat Commun. 2023 Oct 26;14:6813. doi: 10.1038/s41467-023-42608-5 (PMC10603158; doi:10.1038/s41467-023-42608-5)
Supplement: Supplementary file 10 — Supplementary Data 7 [file 41467_2023_42608_MOESM10_ESM.xlsx]

## Sheet: Supplementary Data 7
Supplementary Data 7. The haplotype, plant height and geographic information of soybean accessions in this study.
ReSeqID	Plant height	Name	Speices	Type	Country	Province.State	Longitude	Latitude	Haplotype
16NF1_2	35.8542	N32	G.max	Improved cultivar	Eastern Europe		37.9587	52.0055	H3
16NF103_104	82.9883	ДВ 2846	G.max	Improved cultivar	Russia		105.319	61.524	H1
16NF107_108	65.2366	WuMing	G.max	Improved cultivar	Japan		138.253	36.2048	H1
16NF109_110	76.067	Dunn	G.max	Improved cultivar	United States	Wisconsin	-88.7879	43.7844	H1
16NF113_114	67.2126	S01-9391	G.max	Improved cultivar	United States	Missouri	-91.8318	37.9643	H1
16NF115_116	84.6528	Newton	G.max	Improved cultivar	United States	Iowa	-93.0977	41.878	H1
16NF117_118	54.0285	Syella	G.max	Improved cultivar	Italy		12.5674	41.8719	H3
16NF1177_1178	84.8026	XiaoHuangDou	G.max	Landrace	China	LiaoNing	118.57	42.15	H2
16NF1179_1180	94.1638	XiaoHuangDou	G.max	Landrace	China	LiaoNing	124.46	40.43	H1
16NF1191_1192	58.6389	QingPi	G.max	Landrace	China	LiaoNing	122.49	41.59	H1
16NF1193_1194	64.8712	QingPiDou	G.max	Landrace	China	LiaoNing	123.56	41.53	H2
16NF1195_1196	63.8261	QingPiPingDingXiang	G.max	Landrace	China	LiaoNing	121.47	41.36	H1
16NF1197_1198	93.5378	BaiTieJia	G.max	Landrace	China	LiaoNing	124.02	40.27	H1
16NF1199_1200	93.8016	BaiHeiDou	G.max	Landrace	China	LiaoNing	120.21	40.21	H1
16NF1203_1204	85.592	LiuTiaoQing	G.max	Landrace	China	LiaoNing	119.2	41.33	H1
16NF1207_1208	72.0194	GuDou	G.max	Landrace	China	LiaoNing	121.57	39.24	H1
16NF1209_1210	90.1685	XiaoLiHei	G.max	Landrace	China	LiaoNing	119.38	41.23	H1
16NF1215_1216	100.214	XiaoLiHeiDou	G.max	Landrace	China	LiaoNing	118.39	43.32	H1
16NF1217_1218	91.4492	LianMaoHuiHeiDou	G.max	Landrace	China	LiaoNing	119.53	42.17	H1
16NF1221_1222	93.8712	BianHeiDou	G.max	Landrace	China	LiaoNing	121.14	38.49	H1
16NF1235_1236	39.7732	HeiJian1Hao	G.max	Improved cultivar	China	HeiLongJiang	127.29	50.15	H1
16NF125_126	80.6863	POLUKULTURNAYA-2	G.max	Improved cultivar	Russia		105.319	61.524	H1
16NF1253_1254	68.6757	HeQi	G.max	Landrace	China	HeiLongJiang	122.02	46.04	H3
16NF1255_1256	66.8669	SiLiHuang(Nong16-1)	G.max	Landrace	China	HeiLongJiang	128.44	45.58	H1
16NF1257_1258	57.38	SuoYiLing	G.max	Landrace	China	HeiLongJiang	127.29	45.45	H3
16NF1261_1262	74.1675	LaoZhouBaiQiDaDou	G.max	Landrace	China	HeiLongJiang	125.58	46.04	H1
16NF1265_1266	64.6054	YongFengDou	G.max	Landrace	China	HeiLongJiang	126.59	46.38	H3
16NF1267_1268	50.8173	HuLin1Hao	G.max	Landrace	China	HeiLongJiang	132.58	45.46	H1
16NF127_128	49.4129	C∏1271	G.max	Improved cultivar	Russia		105.319	61.524	H1
16NF1275_1276	93.8022	HeiJinYuan	G.max	Landrace	China	HeiLongJiang	126.36	46	H1
16NF1277_1278	58.299	BinXianHeiDou	G.max	Landrace	China	HeiLongJiang	127.29	45.45	H1
16NF1279_1280	53.2003	JiaHeiMoShiDou	G.max	Landrace	China	HeiLongJiang	130.18	46.48	H3
16NF1281_1282	46.8482	HeDaDou	G.max	Landrace	China	HeiLongJiang	128.28	49.35	H3
16NF1287_1288	58.154	ZhengGuang1Hao	G.max	Improved cultivar	China	JiLin	126.31	43.42	H1
16NF1289_1290	44.3693	FuYuDuLuDou	G.max	Landrace	China	JiLin	124.49	45.1	H1
16NF1291_1292	89.5646	JiuTaiBaoDiGao	G.max	Landrace	China	JiLin	125.5	44.09	H1
16NF1293_1294	67.7481	WangQingShenXianDou	G.max	Landrace	China	JiLin	129.45	43.19	H1
16NF1299_1300	60.2624	PanShiDou	G.max	Landrace	China	JiLin	126.03	42.57	H3
16NF1309_1310	77.0189	Qian'AnXiaoHuangDou	G.max	Landrace	China	JiLin	124.01	45	H1
16NF131_132	75.0255	PSB313	G.max	Improved cultivar	Russia		105.319	61.524	H1
16NF1311_1312	81.0203	QianGuoHeMao	G.max	Landrace	China	JiLin	124.49	45.07	H2
16NF1313_1314	79.4593	HuiNanQingPiDou	G.max	Landrace	China	JiLin	126.02	42.4	H1
16NF1317_1318	86.3246	YongJiZaoDou	G.max	Landrace	China	JiLin	126.31	43.42	H2
16NF1321_1322	68.1852	Da'AnShenZhuangMoShiDou	G.max	Landrace	China	JiLin	124.16	45.3	H1
16NF1325_1326	77.811	JiLinChaLiHua	G.max	Landrace	China	JiLin	126.28	43.57	H1
16NF133_134	57.9615	PSB609	G.max	Improved cultivar	Russia		105.319	61.524	H3
16NF1335_1336	62.2095	QingErHei	G.max	Landrace	China	LiaoNing	124.06	42.47	H1
16NF1359_1360	69.6915	JiZaoHuang	G.max	Landrace	China	HeiLongJiang	126.46	45.45	H1
16NF1361_1362	66.6836	XiaoLiMoShiDou	G.max	Landrace	China	HeiLongJiang	126.46	45.45	H1
16NF1365_1366	65.2862	HuangDaLi	G.max	Landrace	China	JiLin	126.28	43.57	H1
16NF1367_1368	101.062	QingMoShiDou	G.max	Landrace	China	JiLin	126.28	43.57	H1
16NF1373_1374	75.2116	AQiManCangJin	G.max	Landrace	China	NeiMengGu	120.04	43.54	H1
16NF1383_1384	49.8867	HeiNong37	G.max	Improved cultivar	China	HeiLongJiang	126.33	45.43	H1
16NF1387_1388	42.6573	HeiSheng101	G.max	Improved cultivar	China	HeiLongJiang	126.33	45.43	H1
16NF1389_1390	75.7081	DongNong42	G.max	Improved cultivar	China	HeiLongJiang	126.33	45.43	H1
16NF1397_1398	49.0243	KenNong4Hao	G.max	Improved cultivar	China	HeiLongJiang	125.24	46.3	H1
16NF1399_1400	47.2879	HeFeng35	G.max	Improved cultivar	China	HeiLongJiang	130.37	46.82	H3
16NF1403_1404	46.8872	HeiHe10Hao	G.max	Improved cultivar	China	HeiLongJiang	127.29	50.15	H1
16NF1407	52.7453	HeiHe12	G.max	Improved cultivar	China	HeiLongJiang	127.29	50.15	H1
16NF1413_1414	44.4366	HeiHe15	G.max	Improved cultivar	China	HeiLongJiang	127.29	50.15	H3
16NF1421_1422	66.5263	JiLin36	G.max	Improved cultivar	China	JiLin	124.48	43.31	H1
16NF1423_1424	63.1579	JiuNong21	G.max	Improved cultivar	China	JiLin	124.48	43.31	H1
16NF1441_1442	70.3311	Wei J127	G.max	Improved cultivar	China	ShanDong	119.06	36.43	H1
16NF1443_1444	82.6891	Zheng92116	G.max	Improved cultivar	China	HeNan	113.38	34.47	H2
16NF1451_1452	50.8574	HeFeng40	G.max	Improved cultivar	China	HeiLongJiang	130.37	46.82	H1
16NF1453	60.2989	HeFeng41	G.max	Improved cultivar	China	HeiLongJiang	130.37	46.82	H1
16NF1455_1456	42.6786	HeFeng42	G.max	Improved cultivar	China	HeiLongJiang	130.37	46.82	H3
16NF1457	53.4175	HeFeng47	G.max	Improved cultivar	China	HeiLongJiang	130.37	46.82	H3
16NF1471	49.7859	HeiHe26	G.max	Improved cultivar	China	HeiLongJiang	127.29	50.15	H3
16NF1477_1478	42.7095	HeiHe30	G.max	Improved cultivar	China	HeiLongJiang	127.29	50.15	H3
16NF1479	43.1657	HeiHe31	G.max	Improved cultivar	China	HeiLongJiang	127.29	50.15	H3
16NF1481	73.699	HeiNong43	G.max	Improved cultivar	China	HeiLongJiang	126.33	45.43	H1
16NF1483_1484	54.1517	HongFeng11	G.max	Improved cultivar	China	HeiLongJiang	13.18	46.78	H3
16NF1485_1486	38.1673	BeiJiang1Hao	G.max	Improved cultivar	China	HeiLongJiang	126.52	48.23	H3
16NF149_150	65.6717	Suwon123	G.max	Improved cultivar	South Korea		127.767	35.9078	H1
16NF1491_1492	52.9919	SuiNong20	G.max	Improved cultivar	China	HeiLongJiang	126.59	46.38	H3
16NF1493_1494	67.4643	JiLin30	G.max	Improved cultivar	China	JiLin	124.48	43.31	H1
16NF1495_1496	56.3509	JiYu48	G.max	Improved cultivar	China	JiLin	124.48	43.31	H3
16NF1503_1504	81.2253	LiaoDou11	G.max	Improved cultivar	China	LiaoNing	123.43	41.8	H1
16NF1505_1506	84.2815	LiaoDou16	G.max	Improved cultivar	China	LiaoNing	123.43	41.8	H1
16NF1507_1508	53.5502	TieFeng30	G.max	Improved cultivar	China	LiaoNing	123.52	42.18	H1
16NF1509_1510	44.725	MengDou12	G.max	Improved cultivar	China	NeiMengGu	122.75	47.98	H1
16NF151_152	77.3659	JTN5303	G.max	Improved cultivar	United States		-95.7129	37.0902	H3
16NF1513_1514	48.1551	HeiHe34	G.max	Improved cultivar	China	HeiLongJiang	127.29	50.15	H1
16NF1515_1516	43.9606	HeiHe35	G.max	Improved cultivar	China	HeiLongJiang	127.29	50.15	H1
16NF1517_1518	45.032	HeiHe37	G.max	Improved cultivar	China	HeiLongJiang	127.29	50.15	H1
16NF1519_1520	45.8266	HeiHe38	G.max	Improved cultivar	China	HeiLongJiang	127.29	50.15	H1
16NF1523_1524	52.643	HeiHe40	G.max	Improved cultivar	China	HeiLongJiang	127.29	50.15	H3
16NF1525_1526	44.6075	HeiHe41	G.max	Improved cultivar	China	HeiLongJiang	127.29	50.15	H3
16NF1527_1528	43.0396	HeiHe42	G.max	Improved cultivar	China	HeiLongJiang	127.29	50.15	H3
16NF153_154	75.7996	Epps	G.max	Improved cultivar	United States	Mississippi	-89.3985	32.3547	H1
16NF1531_1532	44.5152	HeiHe50	G.max	Improved cultivar	China	HeiLongJiang	127.29	50.15	H3
16NF1535_1536	49.4028	HuaJiang4Hao	G.max	Improved cultivar	China	HeiLongJiang	126.52	48.23	H3
16NF1537_1538	61.0532	KenFeng13	G.max	Improved cultivar	China	HeiLongJiang	126.33	45.43	H3
16NF1541_1542	48.0196	KenFeng17	G.max	Improved cultivar	China	HeiLongJiang	126.33	45.43	H1
16NF1543_1544	52.1932	KenFeng22	G.max	Improved cultivar	China	HeiLongJiang	126.33	45.43	H3
16NF1545_1546	53.9297	BeiDou5Hao	G.max	Improved cultivar	China	HeiLongJiang	126.52	48.23	H3
16NF1547_1548	49.5987	HeFeng50	G.max	Improved cultivar	China	HeiLongJiang	130.37	46.82	H3
16NF1549_1550	52.7345	HeFeng52	G.max	Improved cultivar	China	HeiLongJiang	130.37	46.82	H1
16NF155_156	87.0445	PN9394	G.max	Improved cultivar	United States		-95.7129	37.0902	H3
16NF1551_1552	60.469	HeFeng55	G.max	Improved cultivar	China	HeiLongJiang	130.37	46.82	H3
16NF1553_1554	64.6047	SuiNong26	G.max	Improved cultivar	China	HeiLongJiang	126.59	46.38	H3
16NF1555_1556	56.3746	SuiNong28	G.max	Improved cultivar	China	HeiLongJiang	126.59	46.38	H3
16NF1559_1560	47.9204	HeiNong48	G.max	Improved cultivar	China	HeiLongJiang	126.33	45.43	H3
16NF1561_1562	50.6203	DongNong50	G.max	Improved cultivar	China	HeiLongJiang	126.46	45.45	H3
16NF1563_1564	84.5014	JiNong22	G.max	Improved cultivar	China	JiLin	124.48	43.31	H1
16NF1567_1568	52.9496	TieFeng29	G.max	Improved cultivar	China	LiaoNing	123.52	42.18	H2
16NF1569_1570	53.4784	JinDou36	G.max	Improved cultivar	China	LiaoNing	121.07	41.08	H1
16NF157_158	79.3602	HP202	G.max	Improved cultivar	United States	Iowa	-93.0977	41.878	H3
16NF1571_1572	58.0514	MengDou14	G.max	Improved cultivar	China	NeiMengGu	122.75	47.98	H3
16NF1575_1576	47.0356	JiangMoDou1Hao	G.max	Improved cultivar	China	HeiLongJiang	126.52	48.23	H3
16NF1577_1578	57.749	DongNong42A	G.max	Improved cultivar	China	HeiLongJiang	126.33	45.43	H3
16NF1579_1580	56.1241	DongNong42C	G.max	Improved cultivar	China	HeiLongJiang	126.33	45.43	H3
16NF1581_1582	53.0739	DongNong42E	G.max	Improved cultivar	China	HeiLongJiang	126.33	45.43	H3
16NF1583_1584	50.2724	HeiHe49	G.max	Improved cultivar	China	HeiLongJiang	127.29	50.15	H1
16NF1585_1586	48.2004	HeiHe44	G.max	Improved cultivar	China	HeiLongJiang	127.29	50.15	H3
16NF1587_1588	50.9651	HeiHe33	G.max	Improved cultivar	China	HeiLongJiang	127.29	50.15	H3
16NF1589_1590	41.226	HeiHe51	G.max	Improved cultivar	China	HeiLongJiang	127.29	50.15	H3
16NF159_160	81.4918	Cordell	G.max	Improved cultivar	United States	Mississippi	-89.3985	32.3547	H1
16NF1591_1592	43.2694	HeiHe43	G.max	Improved cultivar	China	HeiLongJiang	127.29	50.15	H3
16NF1593_1594	45.8567	HeiHe18	G.max	Improved cultivar	China	HeiLongJiang	127.29	50.15	H3
16NF1597_1598	42.3914	HeiKe60Hao	G.max	Improved cultivar	China	HeiLongJiang	127.29	50.15	H3
16NF1599_1600	67.0815	LiaoDou26	G.max	Improved cultivar	China	LiaoNing	123.43	41.8	H1
16NF1601_1602	36.7998	LiaoXiaoLiDou2Hao	G.max	Improved cultivar	China	LiaoNing	123.43	41.8	H1
16NF1603_1604	74.5114	LiaoDou24	G.max	Improved cultivar	China	LiaoNing	123.43	41.8	H3
16NF1605_1606	70.7063	LiaoDou32	G.max	Improved cultivar	China	LiaoNing	123.43	41.8	H3
16NF1607_1608	68.1848	LiaoDou37	G.max	Improved cultivar	China	LiaoNing	123.43	41.8	H3
16NF1609_1610	64.628	Liao08Q104	G.max	Improved cultivar	China	LiaoNing	123.43	41.8	H3
16NF161_162	74.7151	Walters	G.max	Improved cultivar	United States	Arkansas	-91.8318	35.2011	H1
16NF1611_1612	55.7086	Liao10Q015	G.max	Improved cultivar	China	LiaoNing	123.43	41.8	H1
16NF1613_1614	78.7892	Liao0913	G.max	Improved cultivar	China	LiaoNing	123.43	41.8	H1
16NF1615_1616	66.8238	Liao08012	G.max	Improved cultivar	China	LiaoNing	123.43	41.8	H3
16NF1617_1618	67.9285	Liao08024	G.max	Improved cultivar	China	LiaoNing	123.43	41.8	H3
16NF1621_1622	65.7593	LongPin12-328	G.max	Improved cultivar	China	HeiLongJiang	126.33	45.43	H3
16NF1623_1624	52.9724	LongPin13-369	G.max	Improved cultivar	China	HeiLongJiang	126.33	45.43	H3
16NF1627_1628	46.3421	JiYu105	G.max	Improved cultivar	China	JiLin	124.48	43.31	H3
16NF1629_1630	50.4888	JiYu108	G.max	Improved cultivar	China	JiLin	124.48	43.31	H3
16NF1633_1634	66.3403	JiYu101	G.max	Improved cultivar	China	JiLin	124.48	43.31	H2
16NF1637_1638	52.9498	JiLinXiaoLi7Hao	G.max	Improved cultivar	China	JiLin	124.48	43.31	H3
16NF1641_1642	63.0128	JiYu404	G.max	Improved cultivar	China	JiLin	124.48	43.31	H3
16NF1645_1646	60.5878	JiYu302	G.max	Improved cultivar	China	JiLin	124.48	43.31	H3
16NF1647_1648	54.7577	JiYu204	G.max	Improved cultivar	China	JiLin	124.48	43.31	H3
16NF165_166	80.5768	PR 173-7	G.max	Improved cultivar			NA	NA	H1
16NF1655_1656	52.939	JiMiDou2Hao	G.max	Improved cultivar	China	JiLin	124.48	43.31	H3
16NF1657_1658	31.2917	JiMiDou3Hao	G.max	Improved cultivar	China	JiLin	124.48	43.31	H1
16NF1659_1660	51.7595	Ke11-1669	G.max	Improved cultivar	China	HeiLongJiang	125.53	48.03	H1
16NF1663_1664	41.224	Ke09-95	G.max	Improved cultivar	China	HeiLongJiang	125.53	48.03	H1
16NF169_170	72.6711	Mack	G.max	Improved cultivar	United States		-95.7129	37.0902	H1
16NF17_18	33.2797	Fiskeby 1040-4-2	G.max	Improved cultivar	Sweden	Ostergotland	15.5198	58.3454	H1
16NF1707_1708	58.1215	DongSheng7Hao	G.max	Improved cultivar	China	HeiLongJiang	126.46	45.45	H3
16NF1709_1710	52.106	DongSheng1Hao	G.max	Improved cultivar	China	HeiLongJiang	126.46	45.45	H3
16NF171_172	68.9208	PI 189866	G.max	Landrace	France		2.21375	46.2276	H1
16NF1711_1712	33.5817	ZhongKeMaoDou2Hao	G.max	Improved cultivar	China	HeiLongJiang	126.46	45.45	H1
16NF1713_1714	24.1489	BanBenZaoSheng	G.max	Improved cultivar	Japan		138.253	36.2048	H1
16NF1717_1718	41.4085	DongDa2Hao	G.max	Improved cultivar	China	HeiLongJiang	126.46	45.45	H3
16NF1721_1722	39.898	Toyomosume	G.max	Improved cultivar	Japan		138.253	36.2048	H1
16NF1723_1724	38.6433	Kariyutaka	G.max	Improved cultivar	Japan	Hokkaido	141.347	43.0646	H1
16NF1727_1728	35.852	YanJi	G.max	Improved cultivar	Japan		138.253	36.2048	H1
16NF1729_1730	80.8274	JiLinCaiLiXiang	G.max	Improved cultivar	China	JiLin	126.437	43.152	H1
16NF173_174	75.269	Asgrow A 1939	G.max	Improved cultivar	United States		-95.7129	37.0902	H3
16NF1731_1732	56.6025	ChangNong16	G.max	Improved cultivar	China	JiLin	125.02	43.26	H3
16NF1749_1750	41.7606	KeShan1Hao	G.max	Improved cultivar	China	HeiLongJiang	125.53	48.03	H3
16NF1751_1752	67.9605	JiYu72	G.max	Improved cultivar	China	JiLin	124.48	43.31	H1
16NF1755_1756	91.924	LvBaoZhu	G.max	Improved cultivar	China	JiangSu	121.65	31.82	H1
16NF1757_1758	60.0592	HeJiao02-69	G.max	Improved cultivar	China	HeiLongJiang	130.37	46.82	H3
16NF1767_1768	91.1308	MiYunHeiDou	G.max	Landrace	China	BeiJing	116.5	40.22	H1
16NF1769_1770	64.8451	ShunYiHeiDou	G.max	Landrace	China	BeiJing	116.36	40.08	H1
16NF177_178	75.8935	POLUKULTURNAYA-1	G.max	Improved cultivar	Russia		105.319	61.524	H1
16NF179_180	76.3181	Conrad	G.max	Improved cultivar	United States	Iowa	-93.0977	41.878	H3
16NF181_182	69.356	Narow	G.max	Improved cultivar	United States	Arkansas	-91.8318	35.2011	H1
16NF183_184	75.7992	Japan Ⅰ	G.max	Improved cultivar	Japan		138.253	36.2048	H3
16NF185_186	77.2792	ブロ－バ	G.max	Improved cultivar	Japan		138.253	36.2048	H1
16NF187_188	60.4704	Camp	G.max	Improved cultivar	United States	Virginia	-78.6569	37.4316	H3
16NF1871_1872	108.813	XiaoHeiDou	G.max	Landrace	China	ShanXi	111.12	35.2	H1
16NF1873_1874	108.503	XiaoHeiDou	G.max	Landrace	China	ShanXi	112.15	36.1	H1
16NF189_190	NA	PR 165-50	G.max	Improved cultivar			NA	NA	H1
16NF19_20	45.4438	KPS292(AGS292Ôºâ	G.max	Improved cultivar	Japan		138.253	36.2048	H1
16NF191_192	71.7222	Suwon 193	G.max	Improved cultivar	South Korea		127.767	35.9078	H1
16NF1917_1918	86.382	YanQingChaDou	G.max	Landrace	China	BeiJing	115.58	40.28	H1
16NF1929_1930	64.853	NiDingHuaMeiDou	G.max	Landrace	China	NingXia	105.4	37.29	H1
16NF193_194	88.9962	M044-1	G.max	Improved cultivar	NA		NA	NA	H1
16NF1935_1936	55.7639	HuangDou	G.max	Landrace	China	XinJiang	82.53	44.32	H1
16NF1941_1942	61.2096	GuanJiaWuDaJinYuan	G.max	Landrace	China	HeBei	116.3	39.19	H1
16NF1949_1950	77.4779	XiaoZhangDaHuangDou	G.max	Landrace	China	HeBei	118.09	39.42	H1
16NF1951_1952	67.7761	YiWoHouHuangDou	G.max	Landrace	China	HeBei	115.38	37.43	H1
16NF1955_1956	80.904	DuShiDaQingDou	G.max	Landrace	China	HeBei	118.41	39.3	H1
16NF1957_1958	95.2921	DaQingPiHuangDou	G.max	Landrace	China	HeBei	115.3	40.24	H1
16NF1959	86.0233	ChiChengLvHuangDou	G.max	Landrace	China	HeBei	115.49	40.54	H1
16NF1961_1962	93.0317	DaTunXiaoHeiDou	G.max	Landrace	China	HeBei	115.52	39.19	H1
16NF1963_1964	69.7904	DaTunXiaoHeiDou	G.max	Landrace	China	HeBei	115.52	39.19	H1
16NF1967_1968	72.6075	XuZhuangDaHeiDou	G.max	Landrace	China	HeBei	115.19	38.57	H1
16NF2001_2002	90.0729	DaHuangDou<1>	G.max	Landrace	China	ShanXi	113.41	37.36	H2
16NF2009_2010	94.3999	DaHuangDou	G.max	Landrace	China	ShanXi	113.13	36.2	H1
16NF2013_2014	95.9808	LiuShiRiBaiDou	G.max	Landrace	China	ShanXi	111.43	35.44	H1
16NF2017_2018	75.0702	BaiDou	G.max	Landrace	China	ShanXi	110.54	35.35	H2
16NF2023_2024	78.1596	LvSeDou	G.max	Landrace	China	ShanXi	113.42	39.42	H1
16NF2025_2026	90.3637	XiaoLvQingDou	G.max	Landrace	China	ShanXi	113.1	37.54	H1
16NF2037_2038	83.0717	XiaoHeiDou	G.max	Landrace	China	ShanXi	114.03	40.26	H1
16NF2047_2048	75.0046	HeiGunDou	G.max	Landrace	China	ShanXi	111.05	39.01	H1
16NF2051_2052	91.8235	HeiDou	G.max	Landrace	China	ShanXi	111.46	38.04	H1
16NF2061_2062	90.8744	XiaoHeiDou	G.max	Landrace	China	ShanXi	112.52	36.07	H1
16NF2085_2086	100.904	DaKeHeiDou	G.max	Landrace	China	ShanXi	110.27	34.53	H1
16NF209_210	NA	Amcor 89	G.max	Improved cultivar	United States	Ohio	-82.9071	40.4173	H2
16NF2093_2094	77.5395	HongMeiDou<2>	G.max	Landrace	China	ShanXi	112.33	37.47	H1
16NF2095_2096	69.9025	HongMeiDou	G.max	Landrace	China	ShanXi	111.47	37.15	H1
16NF2099_2100	95.1685	TuHuangXiaoDou	G.max	Landrace	China	ShanXi	112.55	35.47	H1
16NF21_22	59.9649	G.maxN136	G.max	Improved cultivar	Russia		105.319	61.524	H3
16NF2103_2104	99.1599	HuangHeiDou	G.max	Landrace	China	ShanXi	111.06	36.24	H1
16NF2107_2108	61.0398	NiuYanJing	G.max	Landrace	China	ShanXi	113.2	40.06	H1
16NF2109_2110	75.5013	BaoGongDou	G.max	Landrace	China	ShanXi	111.05	39.01	H1
16NF211_212	91.8401	PI196160	G.max	Landrace	Japan		138.253	36.2048	H1
16NF2111_2112	108.195	JingSiDou	G.max	Landrace	China	ShanXi	113.15	38.43	H2
16NF2113_2114	98.9474	QingDou	G.max	Landrace	China	ShanXi	113.23	36.3	H1
16NF2115_2116	111.712	CanSiDou	G.max	Landrace	China	ShanXi	112.51	36.5	H1
16NF2117_2118	97.9238	GuiLianBaiDou	G.max	Landrace	China	ShanXi	111.5	35.58	H2
16NF2119_2120	90.9565	HuangDou	G.max	Landrace	China	ShaanXi	108.46	36.52	H1
16NF2121_2122	82.6794	BaYueZha	G.max	Landrace	China	ShaanXi	109.49	35.36	H2
16NF2123_2124	72.6045	ZaoShuHuangDou	G.max	Landrace	China	ShaanXi	107.19	34.06	H2
16NF2127_2128	72.4669	LaoBaiDou	G.max	Landrace	China	ShaanXi	109.06	35.07	H2
16NF2129_2130	77.0226	LvDaBaiDou	G.max	Landrace	China	ShaanXi	109.45	38.18	H1
16NF2131_2132	78.4273	LvPiDaDou	G.max	Landrace	China	ShaanXi	108.48	37.36	H1
16NF2133_2134	93.3588	LvDaDou	G.max	Landrace	China	ShaanXi	109.3	35.15	H2
16NF2135_2136	100.716	BenDiHeiDou	G.max	Landrace	China	ShaanXi	111.05	39.02	H1
16NF2139_2140	93.7114	SanGuTiaoHeiDou	G.max	Landrace	China	ShaanXi	111.05	39.02	H1
16NF2141_2142	89.7574	YuanBoHeiDou	G.max	Landrace	China	ShaanXi	109.45	38.18	H1
16NF2145_2146	84.9804	HeiHeiDou	G.max	Landrace	China	ShaanXi	110.43	37.31	H1
16NF2147_2148	90.1411	NiuWeiBaHeiDou	G.max	Landrace	China	ShaanXi	109.3	35.49	H1
16NF2149_2150	103.367	HeiDou	G.max	Landrace	China	ShaanXi	109.4	37.08	H1
16NF2151_2152	NA	ZaoShuHeiDou	G.max	Landrace	China	ShaanXi	110.1	36.02	H1
16NF2153_2154	96.922	LaoHeiDou	G.max	Landrace	China	ShaanXi	110.43	37.31	H1
16NF2155_2156	88.6571	HuaiDou	G.max	Landrace	China	ShaanXi	107.47	34.41	H1
16NF2157_2158	98.2021	JiangSeDou	G.max	Landrace	China	ShaanXi	108.2	35.07	H1
16NF2159_2160	84.4296	MaiDou	G.max	Landrace	China	ShaanXi	108.02	35.02	H1
16NF2161_2162	85.5033	LaoHeiDou	G.max	Landrace	China	ShaanXi	110.01	37.36	H1
16NF2169_2170	84.8488	BaYueZha	G.max	Landrace	China	GanSu	108	35.25	H2
16NF2173_2174	91.3331	HuangPiXiaoHuangDou	G.max	Landrace	China	GanSu	104.38	35	H1
16NF2175_2176	NA	HuangGunDou	G.max	Landrace	China	GanSu	105.4	34.52	H1
16NF2179_2180	76.0606	LvHuangDou	G.max	Landrace	China	GanSu	108.22	35.29	H1
16NF2181_2182	93.4765	HeiDou	G.max	Landrace	China	GanSu	107.59	36.28	H1
16NF2185_2186	79.4733	HeiGunDou	G.max	Landrace	China	GanSu	107.11	35.41	H1
16NF219_220	69.3341	PSB576	G.max	Improved cultivar	Russia		105.319	61.524	H1
16NF2195_2196	97.5972	MaHeiDou	G.max	Landrace	China	GanSu	105.2	34.44	H1
16NF2197_2198	73.3898	HuoHuangDou	G.max	Landrace	China	GanSu	105.11	34.11	H1
16NF2199_2200	102.087	YouHuangDou	G.max	Landrace	China	GanSu	105.17	34	H1
16NF221_222	99.6648	Manchu 2204	G.max	Improved cultivar	United States	Heilongjiang	128.738	47.1216	H1
16NF2211_2212	49.2081	LiuShiTianHuanCang	G.max	Landrace	China	HeBei	116.38	41.13	H1
16NF2213_2214	60.1358	JinZhangZiHuangDou	G.max	Landrace	China	HeBei	119.56	40.25	H1
16NF2215_2216	96.6018	ManZhangZiXiaoLiHeiDou	G.max	Landrace	China	HeBei	118.28	40.33	H1
16NF2217_2218	100.309	XiaTaiZiMoShiDou	G.max	Landrace	China	HeBei	117.29	40.24	H1
16NF2219_2220	101.112	NiuPiHuang	G.max	Landrace	China	HeBei	117.34	41	H1
16NF223_224	92.4474	Cloud	G.max	Improved cultivar	United States	Zhejiang	119.789	29.1416	H1
16NF2239_2240	99.6279	MaoYan	G.max	Landrace	China	ShanXi	111.29	39.26	H2
16NF2241_2242	92.6378	LvHuangDou	G.max	Landrace	China	GanSu	107.01	35.17	H2
16NF2243_2244	66.2876	KeFeng14	G.max	Improved cultivar	China	BeiJing	116.13	40.13	H1
16NF2247_2248	50.2422	ZhongHuang14	G.max	Improved cultivar	China	BeiJing	116.13	40.13	H1
16NF225_226	40.9329	CA31	G.max	Improved cultivar	Canada		-106.347	56.1304	H1
16NF2253_2254	72.8844	ZhongHuang20	G.max	Improved cultivar	China	BeiJing	116.13	40.13	H1
16NF2257_2258	77.79	ZhongDou27	G.max	Improved cultivar	China	BeiJing	116.13	40.13	H1
16NF2267_2268	61.7569	XinDaDou1Hao	G.max	Improved cultivar	China	XinJiang	86.03	44.3	H1
16NF2269_2270	62.2455	JiDou15	G.max	Improved cultivar	China	HeBei	114.26	38.04	H1
16NF227_228	70.9683	PSB575	G.max	Improved cultivar	Russia		105.319	61.524	H1
16NF2277_2278	100.657	JinDou21	G.max	Improved cultivar	China	ShanXi	112.03	37.13	H2
16NF2279_2280	103.545	JinDou28	G.max	Improved cultivar	China	ShanXi	112.55	37.87	H1
16NF2281_2282	70.7149	JinDou25	G.max	Improved cultivar	China	ShanXi	112.03	37.13	H2
16NF2283_2284	75.5566	QiHuang31(Lu99-7)	G.max	Improved cultivar	China	ShanDong	116.57	36.41	H1
16NF2285_2286	82.5106	Zheng98005	G.max	Improved cultivar	China	HeNan	113.38	34.47	H1
16NF2287_2288	78.5837	XuDou11	G.max	Improved cultivar	China	JiangSu	117.14	34.16	H1
16NF2289_2290	92.8407	WanDou16	G.max	Improved cultivar	China	AnHui	117.25	31.83	H1
16NF229_230	81.3313	Beeson	G.max	Improved cultivar	United States	Indiana	-86.1349	40.2672	H1
16NF2291_2292	70.0044	WanDou19	G.max	Improved cultivar	China	AnHui	117.25	31.83	H1
16NF2293_2294	82.3836	HeDou2Hao(MN413)	G.max	Improved cultivar	China	AnHui	117.25	31.83	H2
16NF2295_2296	84.8376	KeXin3Hao	G.max	Improved cultivar	China	BeiJing	116.13	40.13	H1
16NF2299_2300	59.2433	ZhongHuang35	G.max	Improved cultivar	China	BeiJing	116.13	40.13	H3
16NF23_24	77.2194	PI 468903	G.max	Improved cultivar	China	Jilin	126.437	43.152	H1
16NF2301_2302	68.6568	ZhongHuang37	G.max	Improved cultivar	China	BeiJing	116.13	40.13	H1
16NF2305_2306	95.7001	JiDou17	G.max	Improved cultivar	China	HeBei	114.26	38.04	H3
16NF2307_2308	93.559	JinDa78	G.max	Improved cultivar	China	ShanXi	112.55	37.42	H1
16NF231_232	86.651	Provar	G.max	Improved cultivar	United States	Iowa	-93.0977	41.878	H1
16NF2313_2314	72.5299	ShanNing7Hao	G.max	Improved cultivar	China	ShanDong	116.58	35.42	H1
16NF2315_2316	79.8966	PuHai10Hao	G.max	Improved cultivar	China	HeNan	115.03	35.77	H2
16NF2317_2318	78.3833	PuDou206	G.max	Improved cultivar	China	HeNan	115.03	35.77	H2
16NF2321_2322	57.2435	An1498	G.max	Improved cultivar	China		104.195	35.8617	H1
16NF2327_2328	68.2963	QiHuang34	G.max	Improved cultivar	China	ShanDong	116.57	36.41	H1
16NF2331_2332	70.1974	QiHuang36	G.max	Improved cultivar	China	ShanDong	116.57	36.41	H1
16NF2333_2334	73.1154	QiHuang38	G.max	Improved cultivar	China	ShanDong	116.57	36.41	H1
16NF2335_2336	NA	QiHuang39	G.max	Improved cultivar	China	ShanDong	116.57	36.41	H1
16NF2337_2338	64.5061	QiHuang40	G.max	Improved cultivar	China	ShanDong	116.57	36.41	H1
16NF2339_2340	81.6029	QiHuang41	G.max	Improved cultivar	China	ShanDong	116.57	36.41	H1
16NF2341_2342	77.998	QiHuang42	G.max	Improved cultivar	China	ShanDong	116.57	36.41	H2
16NF2347_2348	67.1811	ZhongZuo09-560	G.max	Improved cultivar	China	BeiJing	116.13	40.13	H1
16NF2377_2378	73.1323	XuDou9Hao	G.max	Improved cultivar	China	JiangSu	117.14	34.16	H1
16NF2379_2380	93.7327	SiDou288	G.max	Improved cultivar	China	JiangSu	118.43	33.42	H2
16NF2381_2382	71.6169	WanDou33	G.max	Improved cultivar	China	AnHui	117.25	31.83	H1
16NF2393_2394	80.392	HanDou5Hao	G.max	Improved cultivar	China	HeBei	114.48	36.62	H1
16NF2395_2396	90.7175	ZhongDou8Hao	G.max	Improved cultivar	China	HuBei	114.23	30.41	H1
16NF2397_2398	52.3441	ZheXian5Hao	G.max	Improved cultivar	China	ZheJiang	120.08	30.11	H1
16NF2409_2410	68.5232	NiuMaoHuang	G.max	Landrace	China	HeBei	114.57	36.29	H2
16NF2413_2414	95.0005	YuanDou	G.max	Landrace	China	HeBei	116.23	39.07	H1
16NF2415_2416	69.5713	XiaoLiQingDou	G.max	Landrace	China	HeBei	114.41	38.21	H1
16NF2417_2418	91.565	1951-01-01	G.max	Landrace	China	HeBei	114.53	40.5	H1
16NF2419_2420	75.8254	1937-01-01	G.max	Landrace	China	HeBei	114.53	40.5	H1
16NF2423_2424	99.2047	BaoDiJiangHeiDou	G.max	Landrace	China	HeBei	115.09	36.18	H1
16NF2425_2426	99.5991	HeiJiaHeiDou	G.max	Landrace	China	HeBei	115.49	40.54	H1
16NF2429_2430	90.8361	HeiDou	G.max	Landrace	China	HeBei	116.18	39.26	H1
16NF2431_2432	90.8028	HeiDou	G.max	Landrace	China	HeBei	116.18	39.26	H1
16NF2433_2434	103.944	SuNingXiaoHeiDou	G.max	Landrace	China	HeBei	115.5	38.26	H1
16NF249_250	69.3311	CA5	G.max	Improved cultivar	Canada		-106.347	56.1304	H3
16NF25_26	70.7087	OAC Bayfield	G.max	Improved cultivar	Canada		-106.347	56.1304	H1
16NF251_252	92.451	Sharkey	G.max	Improved cultivar	United States	Mississippi	-89.3985	32.3547	H1
16NF253_254	80.4392	Harosoy	G.max	Improved cultivar	Canada	Ontario	-85.3232	51.2538	H3
16NF255_256	78.2021	Twiggs	G.max	Improved cultivar	United States	Georgia	-82.9001	32.1656	H1
16NF261_262	77.7142	Corsoy	G.max	Improved cultivar	United States	Iowa	-93.0977	41.878	H3
16NF263_264	78.7759	Magnolid	G.max	Improved cultivar	United States		-95.7129	37.0902	H2
16NF2701_2702	105.225	TongShanTian'eDan	G.max	Landrace	China	JiangSu	117.13	34.14	H1
16NF2705	107.582	PiXianLaYangHuang	G.max	Landrace	China	JiangSu	117.57	34.18	H1
16NF2707_2708	78.6065	XinYiNiZhaZi	G.max	Landrace	China	JiangSu	118.2	34.22	H1
16NF271_272	80.7129	Bryan	G.max	Improved cultivar	United States	Georgia	-82.9001	32.1656	H1
16NF2719_2720	97.8025	LianShuiTian'eDan	G.max	Landrace	China	JiangSu	119.16	33.47	H1
16NF2723_2724	100.961	TongShanQingDaDou	G.max	Landrace	China	JiangSu	117.13	34.14	H1
16NF2729_2730	77.7779	HuaiYinQingDaDou	G.max	Landrace	China	JiangSu	119.04	33.4	H1
16NF273_274	60.8467	„Ç´„Éã„Çæ„ÉÅ	G.max	Improved cultivar	Japan		138.253	36.2048	H1
16NF2735_2736	85.7986	WuMing	G.max	Landrace	China	AnHui	117	32.38	H1
16NF2739_2740	100.795	WuMing	G.max	Landrace	China	AnHui	116.49	33.59	H1
16NF2741_2742	88.09	WuMing	G.max	Landrace	China	AnHui	116.49	33.59	H1
16NF2747_2748	74.1462	HuangDou	G.max	Landrace	China	HeBei	115.33	38	H1
16NF275_276	79.601	WuMing	G.max	Improved cultivar	Japan		138.253	36.2048	H3
16NF2751_2752	89.7791	QianJinErHao	G.max	Landrace	China	HeBei	116.5	38.2	H1
16NF2755_2756	71.3945	HeiDou	G.max	Landrace	China	HeBei	115.5	38.26	H1
16NF2763_2764	71.3207	HeiDou	G.max	Landrace	China	HeBei	115.38	37.43	H1
16NF2765_2766	70.2553	DaHeiDou	G.max	Landrace	China	HeBei	115.19	38.57	H1
16NF2767_2768	68.594	DaHeiDou	G.max	Landrace	China	HeBei	115.19	38.57	H1
16NF2769_2770	64.2143	XiaoHeiDou	G.max	Landrace	China	HeBei	115.19	38.57	H1
16NF277_278	80.9052	GR8836	G.max	Improved cultivar	United States	Ohio	-82.9071	40.4173	H3
16NF2771_2772	69.911	HeiDou	G.max	Landrace	China	HeBei	115.34	38.29	H1
16NF2773_2774	67.6845	XiaoHeiDou	G.max	Landrace	China	HeBei	115.34	38.29	H1
16NF2775_2776	69.2295	YuanHeiDou	G.max	Landrace	China	HeBei	115.02	38.02	H1
16NF2777_2778	72.5962	SiJiaoQiHeiDou	G.max	Landrace	China	HeBei	115.01	37.03	H1
16NF2779_2780	95.4466	DaHeiDou	G.max	Landrace	China	HeBei	114.46	37.21	H1
16NF2781_2782	69.3131	BaYueMang	G.max	Landrace	China	HeBei	114.3	37.17	H1
16NF2783_2784	81.2036	DaHeiDou	G.max	Landrace	China	HeBei	114.3	37.17	H1
16NF2787_2788	93.6817	XiaoHeiDou	G.max	Landrace	China	HeBei	114.3	37.17	H1
16NF2791_2792	95.2752	JiangSeDou	G.max	Landrace	China	HeBei	114.12	38.19	H1
16NF2793_2794	74.7826	HongDou	G.max	Landrace	China	HeBei	114.46	37.21	H1
16NF2803_2804	67.8385	PingDingHuang	G.max	Landrace	China	ShanDong	120	36.16	H1
16NF2805_2806	76.9988	XiaoLanHua	G.max	Landrace	China	ShanDong	118.29	35.33	H1
16NF2807_2808	86.1721	YaoJiaoHuang	G.max	Landrace	China	ShanDong	115.3	35.05	H1
16NF281_282	73.3375	A2396	G.max	Improved cultivar	United States	Missouri	-91.8318	37.9643	H3
16NF2811_2812	109.632	DaDou	G.max	Landrace	China	ShanDong	118.01	37.23	H1
16NF2813_2814	NA	PaManHeiDou	G.max	Landrace	China	ShanDong	119.25	36.5	H1
16NF2815_2816	99.8673	ChaDou	G.max	Landrace	China	ShanDong	118.01	37.23	H1
16NF2825_2826	71.7137	ZaoFengYiHao	G.max	Landrace	China	HeNan	113.38	34.47	H1
16NF283_284	54.4642	WuMing	G.max	Improved cultivar	Japan		138.253	36.2048	H3
16NF2831_2832	84.8689	YanYaoDou	G.max	Landrace	China	HeNan	114.11	35.08	H1
16NF2837_2838	94.258	BaiYouDou	G.max	Landrace	China	ShaanXi	109.52	33.31	H1
16NF2849_2850	92.946	NiuMaoHuang	G.max	Landrace	China	ShaanXi	109.22	32.51	H1
16NF285_286	65.3134	Pickett	G.max	Improved cultivar	United States	North Carolina	-79.0193	35.7596	H1
16NF2851_2852	71.744	NiuPiHuangDou	G.max	Landrace	China	ShaanXi	109.21	32.23	H1
16NF2853_2854	90.5475	HuangHuaZao	G.max	Landrace	China	ShaanXi	109.02	32.43	H2
16NF2855_2856	103.116	LaoShuPi	G.max	Landrace	China	ShaanXi	108.18	33.19	H2
16NF2859_2860	93.6772	BaYueZha	G.max	Landrace	China	ShaanXi	110.51	33.3	H1
16NF2863_2864	102.419	HeiDou	G.max	Landrace	China	ShaanXi	108.47	34.36	H1
16NF2869_2870	NA	HongPiDaDou	G.max	Landrace	China	ShaanXi	107.54	34.21	H1
16NF287_288	77.3476	Ohio	G.max	Improved cultivar	United States		-95.7129	37.0902	H3
16NF2873_2874	107.566	JiangHuangDou	G.max	Landrace	China	ShaanXi	109.05	34.32	H1
16NF2875_2876	92.6376	HongHuangDou	G.max	Landrace	China	ShaanXi	110.07	32.49	H2
16NF2879_2880	102.918	LaoYeDou	G.max	Landrace	China	ShaanXi	106.31	33.55	H1
16NF2881_2882	98.8662	HuPiDou	G.max	Landrace	China	ShaanXi	107.23	34.31	H1
16NF2883_2884	86.7586	ZhenZhuAi	G.max	Landrace	China	GanSu	105.36	33.2	H1
16NF2885_2886	88.6048	HuaLvHuangDou	G.max	Landrace	China	GanSu	106.18	33.54	H1
16NF2887_2888	NA	HongHuangDou	G.max	Landrace	China	GanSu	106.05	33.46	H1
16NF2889_2890	99.5113	MaHuangDou	G.max	Landrace	China	GanSu	104.55	33.24	H1
16NF289_290	45.7874	Tokachi nagaha	G.max	Improved cultivar	Japan		138.253	36.2048	H1
16NF2893_2894	87.0726	XiuQianDaDuDou	G.max	Landrace	China	JiangSu	118.14	33.57	H1
16NF2895_2896	93.1129	HaoXianQianJinDou	G.max	Landrace	China	AnHui	115.53	33.52	H1
16NF2897_2898	76.639	SuiXiBaiHuaCao	G.max	Landrace	China	AnHui	116.47	33.55	H2
16NF2899_2900	97.7179	TaiHeYuanGunZhu	G.max	Landrace	China	AnHui	115.37	33.1	H1
16NF29_30	57.724	Proto	G.max	Improved cultivar	United States	Minnesota	-94.6859	46.7296	H3
16NF2901_2902	95.6929	QingDou	G.max	Landrace	China	AnHui	116.59	33.38	H1
16NF2903_2904	93.5232	WoYangHeiDou	G.max	Landrace	China	AnHui	116.12	33.3	H1
16NF2905_2906	101.226	MengChengBaiJianKe	G.max	Landrace	China	AnHui	116.33	33.16	H1
16NF2907_2908	94.2902	ChuXianDaBaiKe	G.max	Landrace	China	AnHui	118.19	32.19	H1
16NF2909_2910	81.7831	DangShanDaCanKe	G.max	Landrace	China	AnHui	116.23	34.28	H1
16NF291_292	80.7067	Harwood	G.max	Improved cultivar	Canada	Ontario	-85.3232	51.2538	H3
16NF2911_2912	105.208	Meng8206	G.max	Landrace	China	AnHui	116.33	33.16	H1
16NF2913_2914	70.6462	Meng81104	G.max	Landrace	China	AnHui	116.33	33.16	H1
16NF2921	71.9144	HuaHeiHu	G.max	Landrace	China	HeBei	116.03	38.25	H1
16NF2925_2926	94.9188	JiDou4Hao	G.max	Improved cultivar	China	HeBei	114.3	36.35	H1
16NF2929_2930	57.2635	BeiShuiQuanXiangHuangDou	G.max	Landrace	China	HeBei	117.29	40.24	H1
16NF293_294	67.1167	C1640	G.max	Improved cultivar	United States		-95.7129	37.0902	H3
16NF2931_2932	58.6284	HuangDou	G.max	Landrace	China	HeBei	117.19	40.55	H1
16NF2933_2934	50.8077	BaiRiShu	G.max	Landrace	China	HeBei	118.41	39.44	H1
16NF2935_2936	60.5213	HuangDou	G.max	Landrace	China	HeBei	116.36	39.32	H1
16NF2937_2938	63.6624	ZiJingGuanHuangDou	G.max	Landrace	China	HeBei	115.29	39.2	H1
16NF2939_2940	64.9163	XiaHeHuangDou	G.max	Landrace	China	HeBei	114.42	38.37	H1
16NF295_296	77.2273	PSB640	G.max	Improved cultivar	Russia		105.319	61.524	H1
16NF2951_2952	64.8239	QingDou	G.max	Landrace	China	HeBei	114.59	38.45	H1
16NF2953_2954	106.003	QingDou	G.max	Landrace	China	HeBei	116.55	38.2	H1
16NF2959_2960	55.2338	ShuiLangPi	G.max	Landrace	China	ShanDong	121.23	37.32	H1
16NF2965_2966	94.385	QiSiWa	G.max	Landrace	China	ShanDong	122.02	37.11	H2
16NF2969_2970	72.3564	BaiJiaZi	G.max	Landrace	China	ShanDong	120.51	37.18	H2
16NF2981_2982	72.6348	8588	G.max	Improved cultivar	China	ShanDong	116.57	36.41	H2
16NF2983_2984	45.1502	YanHuangSiHao	G.max	Improved cultivar	China	ShanDong	121.23	37.32	H1
16NF2985_2986	66.3425	Wei8640-112(LuDou11)	G.max	Improved cultivar	China	ShanDong	119.06	36.43	H1
16NF2989_2990	67.9724	YuDou11	G.max	Improved cultivar	China	HeNan	114.38	33.38	H1
16NF299_300	87.5929	Altona	G.max	Improved cultivar	Canada	Manitoba	-98.8139	53.7609	H1
16NF2993_2994	88.7108	Zheng492(YuDou22)	G.max	Improved cultivar	China	HeNan	113.38	34.47	H2
16NF2997_2998	97.1193	HuiLaoShuPi	G.max	Landrace	China	ShaanXi	110.18	33.4	H1
16NF3007_3008	93.9354	YuanHeHuangDou	G.max	Landrace	China	GanSu	106.18	33.54	H2
16NF3009_3010	79.6548	XuZhouXiaDianHuangDou	G.max	Landrace	China	JiangSu	117.14	34.16	H1
16NF3013_3014	77.2398	ChuXiu	G.max	Improved cultivar	China	JiangSu	119.04	33.4	H2
16NF3017_3018	115.255	LinHeXiaoFenQing	G.max	Landrace	China	JiangSu	107.32	40.46	H1
16NF3019_3020	68.715	Xi19(WanDou15)	G.max	Improved cultivar	China	AnHui	117.17	31.53	H1
16NF3021_3022	78.7219	ChaPiDou	G.max	Landrace	China	AnHui	116.47	32.35	H1
16NF3025_3026	102.764	QuanJiaoQing	G.max	Landrace	China	AnHui	118.16	32.06	H1
16NF3027_3028	99.0373	DaShuangQing	G.max	Landrace	China	AnHui	116.28	31.45	H1
16NF3029_3030	57.113	XingHuaMaShiZiYi	G.max	Landrace	China	JiangSu	119.52	32.58	H1
16NF3031_3032	76.4734	DanYangBaiHuaShuiBaiDou	G.max	Landrace	China	JiangSu	119.35	31.59	H1
16NF3035_3036	73.8997	LiuHeHongMaoQingJia	G.max	Landrace	China	JiangSu	118.5	32.21	H1
16NF3045_3046	72.3595	DanTuDaHongPao	G.max	Landrace	China	JiangSu	119.3	32.1	H1
16NF3047_3048	76.0239	NanTongHuangYouGuoZi	G.max	Landrace	China	JiangSu	120.51	32.01	H1
16NF305_306	62.5211	Tousan 83	G.max	Improved cultivar	Japan		138.253	36.2048	H1
16NF3053_3054	76.4816	TianMenNiuMaoHong	G.max	Landrace	China	HuBei	113.09	30.39	H1
16NF3055_3056	51.7641	LeiBaDou	G.max	Landrace	China	HuBei	114.19	30.21	H1
16NF3061_3062	78.2237	LuXianTiePiDou	G.max	Landrace	China	SiChuan	105.27	28.54	H1
16NF3063_3064	58.5726	WuYueBai	G.max	Landrace	China	ZheJiang	120.15	30.1	H1
16NF3065_3066	51.621	WuYueBai	G.max	Landrace	China	ZheJiang	120.08	30.11	H1
16NF3069_3070	62.2423	QingPiDou	G.max	Landrace	China	ZheJiang	120.44	28.51	H1
16NF307_308	96.6876	M044	G.max	Improved cultivar	United States		-95.7129	37.0902	H1
16NF3071_3072	73.9573	YuGanZaoHuangDou	G.max	Landrace	China	JiangXi	116.41	28.41	H1
16NF3075_3076	74.6861	XiangDou3Hao	G.max	Improved cultivar	China	HuNan	112.58	28.11	H1
16NF3083_3084	63.578	HongPiHuangDou	G.max	Landrace	China	HuBei	114.57	30.05	H1
16NF3085_3086	86.6051	HuaSeDou	G.max	Landrace	China	HuBei	114	29.3	H1
16NF3087_3088	88.9557	TianBaDou	G.max	Landrace	China	SiChuan	104.01	30.4	H1
16NF3089_3090	98.832	XiaoBaiMao	G.max	Landrace	China	SiChuan	103.53	30.49	H1
16NF309_310	77.769	CA26	G.max	Improved cultivar	Canada		-106.347	56.1304	H3
16NF3091_3092	94.4636	HuangMaoMao	G.max	Landrace	China	SiChuan	104.3	28.1	H1
16NF3095_3096	72.6481	BaZhongTianKanDou②	G.max	Landrace	China	SiChuan	106.46	31.51	H2
16NF3099_3100	91.3759	LinShuiDongDou	G.max	Landrace	China	SiChuan	106.55	30.2	H1
16NF31_32	67.3159	TBD	G.max	Improved cultivar	United States		-95.7129	37.0902	H3
16NF3101_3102	77.8526	YueChiBaYueHuang	G.max	Landrace	China	SiChuan	106.26	30.32	H1
16NF3105_3106	88.2446	JiuLiGengJiuYueHuang	G.max	Landrace	China	SiChuan	104.1	31.07	H1
16NF3109_3110	69.8823	PiXianDaSanJiaoDou	G.max	Landrace	China	SiChuan	103.53	30.49	H1
16NF311_312	80.4927	M045	G.max	Improved cultivar	United States		-95.7129	37.0902	H1
16NF3111_3112	82.829	BaoXingJingDeHuang	G.max	Landrace	China	SiChuan	102.48	30.22	H2
16NF3115_3116	82.5816	QingShenHuangKeZi②	G.max	Landrace	China	SiChuan	103.5	29.5	H1
16NF3117_3118	88.3091	JianWeiQuanShuiDou	G.max	Landrace	China	SiChuan	103.48	29.11	H1
16NF3121_3122	63.0863	SiChuanQingPiDou	G.max	Landrace	China	SiChuan	104.09	30.49	H1
16NF3123_3124	61.6634	PengXiLiuYueHuang	G.max	Landrace	China	SiChuan	105.42	30.46	H1
16NF3125_3126	81.734	ChongQingHeiDou	G.max	Landrace	China	SiChuan	103.4	30.38	H1
16NF3127_3128	83.8842	LongChangDaHeiDou	G.max	Landrace	China	SiChuan	105.16	29.2	H1
16NF3129_3130	62.8363	ZhongJiangHongHuangDou	G.max	Landrace	China	SiChuan	104.4	31.02	H1
16NF313_314	63.0902	Tousan kei NA5	G.max	Improved cultivar	Japan		138.253	36.2048	H1
16NF3131_3132	66.4679	SuiNingFengTaiJiangSeDou	G.max	Landrace	China	SiChuan	105.35	30.3	H1
16NF3135_3136	59.4297	NanTongNiBaDou	G.max	Landrace	China	SiChuan	106.55	28.58	H1
16NF3137_3138	78.8352	ShiFangLuoSiDou	G.max	Landrace	China	SiChuan	104.1	31.07	H2
16NF3143_3144	67.6536	BaiMaoDou-2	G.max	Landrace	China	SiChuan	108.07	30	H1
16NF3147_3148	83.2085	DaBaiShuiDou	G.max	Landrace	China	SiChuan	105.26	28.1	H1
16NF3151_3152	76.7402	HongMaoDou	G.max	Landrace	China	SiChuan	104.26	30.51	H2
16NF3167_3168	93.158	HeQiHuangDou	G.max	Landrace	China	SiChuan	102.15	26.4	H1
16NF317_318	67.025	Pharaoh	G.max	Improved cultivar	United States	Illinois	-89.3985	40.6331	H1
16NF319_320	71.3701	Soja 398180	G.max	Improved cultivar	Germany		10.4515	51.1657	H2
16NF3203_3204	83.6117	YouXianHeDou	G.max	Landrace	China	HuNan	113.2	27	H1
16NF3205_3206	69.4302	LianYuanHuPiDou	G.max	Landrace	China	HuNan	111.39	27.42	H1
16NF3209_3210	66.4049	BenDiHuang	G.max	Landrace	China	AnHui	116.57	31.03	H2
16NF321_322	49.2858	Saikai 20	G.max	Improved cultivar	Japan		138.253	36.2048	H1
16NF3211_3212	62.4784	GuiChiNiuMaoHuang	G.max	Landrace	China	AnHui	117.29	30.39	H1
16NF3213_3214	52.72	LiuYueBao	G.max	Landrace	China	AnHui	116.17	30.26	H1
16NF3215_3216	80.8779	GaoGanHei	G.max	Landrace	China	AnHui	118.26	29.52	H1
16NF3227_3228	79.5172	DaHuangMao	G.max	Landrace	China	SiChuan	102.15	27.53	H1
16NF3231_3232	87.3636	HeiDouZi	G.max	Landrace	China	SiChuan	103.34	29.44	H1
16NF3233_3234	91.0916	HuaLianBa	G.max	Landrace	China	SiChuan	108.46	29.31	H1
16NF3235_3236	54.7633	WuXiHuangDou	G.max	Landrace	China	SiChuan	109.38	31.24	H1
16NF3237_3238	63.7342	NanChongDou	G.max	Landrace	China	SiChuan	106.06	30.47	H1
16NF3239_3240	65.8994	PuJiangLiuYueHuang-2	G.max	Landrace	China	SiChuan	103.3	30.12	H1
16NF3243_3244	96.7144	FuShunWuZaoDou-1	G.max	Landrace	China	SiChuan	104.59	29.11	H1
16NF3245_3246	81.2259	PengShanHuangKeZi-3	G.max	Landrace	China	SiChuan	103.52	30.12	H1
16NF3247_3248	73.6617	DanLengLiuShiZao	G.max	Landrace	China	SiChuan	103.3	30.01	H1
16NF3249_3250	79.4712	AnYueQingPiDou	G.max	Landrace	China	SiChuan	105.21	30.07	H1
16NF325_326	83.9056	AGS162	G.max	Improved cultivar	Tailand		100.993	15.87	H1
16NF3251_3252	71.8765	KaiXianHeiZaoDou	G.max	Landrace	China	SiChuan	108.25	31.11	H1
16NF3253_3254	71.8482	PengXianHeiPiDou	G.max	Landrace	China	SiChuan	103.56	30.59	H2
16NF3255_3256	76.5619	YouYangDaHeiDou	G.max	Landrace	China	SiChuan	108.46	28.5	H1
16NF327_328	67.6367	Chustnut	G.max	Improved cultivar	United States		-95.7129	37.0902	H2
16NF3271_3272	68.1824	HeiDou	G.max	Landrace	China	JiangXi	114.49	24.55	H1
16NF3273_3274	72.8967	Ji'AnChaDou	G.max	Landrace	China	JiangXi	114.55	27.01	H1
16NF3275_3276	72.3109	GaoQiaoHeDou2	G.max	Landrace	China	HuNan	111.28	27.19	H1
16NF3277_3278	76.925	DongAnZiPiDou	G.max	Landrace	China	HuNan	111.17	26.24	H1
16NF329_330	86.6621	Amsoy	G.max	Improved cultivar	United States	Iowa	-93.0977	41.878	H3
16NF33_34	65.5063	Maple Arrow	G.max	Improved cultivar	Canada	Ontario	-85.3232	51.2538	H3
16NF3311_3312	105.741	DouYaDou	G.max	Landrace	China	GuiZhou	105.07	25.59	H1
16NF3313_3314	NA	QiChuanDou	G.max	Landrace	China	GuiZhou	104.52	26.35	H2
16NF3315_3316	100.229	LiuYueZaoHuangDou	G.max	Landrace	China	GuiZhou	107.52	25.59	H2
16NF3317_3318	79.5703	DaQingDou	G.max	Landrace	China	GuiZhou	104.17	26.52	H1
16NF3321_3322	93.5426	HuaLianDou	G.max	Landrace	China	GuiZhou	106.27	26.02	H2
16NF3323_3324	81.1577	JingXiZaoHuangDou	G.max	Landrace	China	GuangXi	106.25	23.08	H1
16NF3325_3326	76.8356	LiangShuiBai	G.max	Landrace	China	GuangXi	109.37	23.07	H1
16NF3329_3330	109.056	JinPengDou	G.max	Landrace	China	FuJian	117.36	24.36	H1
16NF333_334	80.2945	RiBen54Hao(AiZhiXian)	G.max	Improved cultivar	Japan		138.253	36.2048	H1
16NF3333_3334	NA	HuaMaoDou	G.max	Landrace	China	FuJian	118.22	24.58	H1
16NF3339_3340	104.55	XiHuangDou-9	G.max	Landrace	China	GuiZhou	105.46	26.41	H1
16NF3341_3342	87.4859	XiHuangDou-15	G.max	Landrace	China	GuiZhou	105.46	26.41	H1
16NF3347_3348	75.577	DaBaiShuiDou-2	G.max	Landrace	China	GuiZhou	104.43	27.07	H1
16NF3349_3350	79.609	GunShanZhu	G.max	Landrace	China	GuiZhou	104.54	25.05	H1
16NF335_336	61.2417	PI82295	G.max	Landrace	South Korea	Seoul	126.978	37.5665	H2
16NF3353_3354	98.5109	QiYueZaoHuangDou-1	G.max	Landrace	China	GuiZhou	106.16	26.25	H1
16NF3355_3356	94.247	DaBaiShuiDou	G.max	Landrace	China	GuiZhou	106.36	26.51	H1
16NF3357_3358	88.1062	BaYueZao-2	G.max	Landrace	China	GuiZhou	105.46	26.03	H1
16NF3359_3360	73.2183	HuangPiDou	G.max	Landrace	China	GuiZhou	106.44	25.25	H1
16NF3363_3364	90.2345	HuangMaoDou-3	G.max	Landrace	China	GuiZhou	107.53	27.14	H1
16NF3365_3366	NA	BaoGuHuang-8	G.max	Landrace	China	GuiZhou	108.29	28.33	H1
16NF3367_3368	91.8944	BaYueHuang	G.max	Landrace	China	GuiZhou	107.53	28.31	H1
16NF3369_3370	79.0192	ChaDou	G.max	Landrace	China	GuiZhou	105.37	25.57	H1
16NF337_338	63.0112	PI80828-1	G.max	Landrace	Japan	Fukushima	140.468	37.7503	H2
16NF3371_3372	77.4179	ZaoJiaoDou	G.max	Landrace	China	GuiZhou	106.36	26.51	H2
16NF3375_3376	78.6788	XingNingHuangDou	G.max	Landrace	China	GuangDong	115.44	24.09	H1
16NF3383_3384	109.636	HuiYangXiaoLiHuang	G.max	Landrace	China	GuangDong	114.24	23.05	H1
16NF3385_3386	83.0933	PoHuang	G.max	Landrace	China	GuangDong	111	21.3	H1
16NF3393_3394	NA	LuoDingQingDou	G.max	Landrace	China	GuangDong	111.35	22.47	H1
16NF3399_3400	80.239	ChaShanHeiDou	G.max	Landrace	China	GuangDong	113.43	23.09	H1
16NF3405_3406	NA	QiongHaiHeiDou	G.max	Landrace	China	HaiNan	110.27	19.14	H1
16NF341_342	88.8931	BRS 155	G.max	Improved cultivar	Brazil		-51.9253	-14.235	H1
16NF3415_3416	80.7565	LaChengHuangDou	G.max	Landrace	China	GuangXi	108.6	23.56	H1
16NF3417_3418	85.4411	TianLinPingTangZaoHuangDou	G.max	Landrace	China	GuangXi	106.14	24.17	H1
16NF3421_3422	NA	LvSeHuangDou	G.max	Landrace	China	GuangXi	105.5	23.25	H1
16NF3423_3424	80.2904	HeiDou	G.max	Landrace	China	GuangXi	109.4	23.57	H1
16NF3427_3428	60.5182	TaiWan2Hao	G.max	Landrace	China	TaiWan	121.31	25.03	H2
16NF343_344	86.3556	BRS 156	G.max	Improved cultivar	Brazil		-51.9253	-14.235	H1
16NF3433_3434	67.7361	YuanShanHuangDou	G.max	Landrace	China	GuangDong	114.29	24.22	H1
16NF3437_3438	94.5957	EnPingQingDou	G.max	Landrace	China	GuangDong	112.19	22.12	H1
16NF3439_3440	78.3461	TaiPingHeiDou	G.max	Landrace	China	GuangDong	112.13	22.42	H1
16NF3441_3442	77.4354	HongXingDaGeWu	G.max	Landrace	China	GuangDong	113.44	25.06	H1
16NF3445_3446	89.8726	WuBiHuang	G.max	Landrace	China	GuangDong	116.21	23.32	H1
16NF3449_3450	68.24	GongDou10Hao	G.max	Improved cultivar	China	SiChuan	104.45	29.21	H1
16NF345_346	82.9333	EMBRAPA 58	G.max	Improved cultivar	Brazil		-51.9253	-14.235	H1
16NF3451_3452	56.2266	TaiWan75(Lv75)	G.max	Improved cultivar	China	TaiWan	121.31	25.03	H1
16NF3453_3454	91.799	QuXian1Hao	G.max	Improved cultivar	China	ZheJiang	118.87	28.93	H1
16NF3455_3456	79.361	FuDou310	G.max	Improved cultivar	China	FuJian	119.3	26.08	H1
16NF3459_3460	74.8674	XiangChunDou10	G.max	Improved cultivar	China	HuNan	112.58	28.11	H1
16NF3465_3466	NA	NanNong99-10	G.max	Improved cultivar	China	JiangSu	118.43	32.06	H1
16NF347_348	85.8726	BRS 132	G.max	Improved cultivar	Brazil		-51.9253	-14.235	H1
16NF3477_3478	69.4805	ChuanDou4Hao	G.max	Improved cultivar	China	SiChuan	104.01	30.4	H1
16NF3483_3484	82.0549	NanDou12	G.max	Improved cultivar	China	SiChuan	106.06	30.47	H1
16NF3485_3486	35.6311	ZheXianDou2Hao	G.max	Improved cultivar	China	ZheJiang	120.08	30.11	H2
16NF3489_3490	97.9438	GanDou2Hao	G.max	Improved cultivar	China	JiangXi	114.56	27.48	H1
16NF349_350	83.246	D96-1217	G.max	Improved cultivar	United States	Mississippi	-89.3985	32.3547	H1
16NF3491_3492	77.6379	GuiZao1Hao	G.max	Improved cultivar	China	GuangXi	108.37	22.82	H1
16NF3495_3496	67.5226	WanDou35	G.max	Improved cultivar	China	AnHui	117.25	31.83	H2
16NF3497_3498	105.494	NanNong99-6	G.max	Improved cultivar	China	JiangSu	118.43	32.06	H1
16NF35_36	54.5863	Wilkin	G.max	Improved cultivar	United States	Minnesota	-94.6859	46.7296	H2
16NF3501_3502	71.0743	Dian86-5	G.max	Improved cultivar	China	YunNan	102.45	25.01	H2
16NF3503_3504	93.8054	QuXian3Hao	G.max	Improved cultivar	China	ZheJiang	118.87	28.93	H1
16NF3505_3506	80.529	HuaChun2Hao	G.max	Improved cultivar	China	GuangDong	113.27	23.13	H1
16NF3509_3510	76.8245	QuanDou7Hao	G.max	Improved cultivar	China	FuJian	118.35	25.05	H1
16NF351_352	74.3139	Sargent	G.max	Improved cultivar	United States	North Dakota	-101.002	47.5515	H1
16NF3511_3512	97.9938	HuaXia9Hao	G.max	Improved cultivar	China	GuangDong	113.27	23.13	H1
16NF3513_3514	74.9812	HuaXia1Hao	G.max	Improved cultivar	China	GuangDong	113.27	23.13	H1
16NF3517_3518	90.8169	DianDou7Hao	G.max	Improved cultivar	China	YunNan	102.45	25.01	H2
16NF3519_3520	64.3799	XiangChunDou26	G.max	Improved cultivar	China	HuNan	112.58	28.11	H1
16NF353_354	77.7292	PSB471	G.max	Improved cultivar	Russia		105.319	61.524	H2
16NF355_356	68.4131	S99-3181	G.max	Improved cultivar	United States	Missouri	-91.8318	37.9643	H1
16NF357_358	95.3009	Kunitz	G.max	Improved cultivar	United States	Illinois	-89.3985	40.6331	H1
16NF3573_3574	NA	QingPi	G.max	Landrace	China	AnHui	118.2	31.2	H1
16NF3575_3576	NA	DaQingDou	G.max	Landrace	China	AnHui	118.59	30.37	H1
16NF3579_3580	NA	QingPiDou	G.max	Landrace	China	AnHui	118.26	29.52	H1
16NF3589_3590	NA	TianMenDaZiHuang	G.max	Landrace	China	HuBei	113.09	30.39	H1
16NF3591_3592	80.3611	XiangYangBaYueZha	G.max	Landrace	China	HuBei	112.45	32.09	H1
16NF3595_3596	86.2998	HuangBeiBaYueZha	G.max	Landrace	China	HuBei	114.22	30.52	H1
16NF3601_3602	NA	SongZiYangHuangDou	G.max	Landrace	China	HuBei	111.46	30.11	H1
16NF3603_3604	89.7902	JingHuang35Yi	G.max	Landrace	China	HuBei	114.23	30.41	H1
16NF3605_3606	77.2746	XianNingDongHuangDouYi	G.max	Landrace	China	HuBei	114.17	29.53	H1
16NF3609_3610	NA	WuHanYouJinMen	G.max	Landrace	China	HuBei	114.08	30.37	H1
16NF361_362	102.61	Nile	G.max	Improved cultivar	United States	Illinois	-89.3985	40.6331	H1
16NF3613_3614	NA	XiaoGanDou	G.max	Landrace	China	HuBei	113.54	30.55	H2
16NF3617_3618	NA	YingShanDaLiHuang	G.max	Landrace	China	HuBei	115.4	30.44	H1
16NF3619_3620	79.8879	HanChuanHouZiMao	G.max	Landrace	China	HuBei	113.49	30.4	H1
16NF3621_3622	78.3679	HuangBeiShanZiBai	G.max	Landrace	China	HuBei	114.22	30.52	H1
16NF3623_3624	94.902	JingMenShuHouZi	G.max	Landrace	China	HuBei	112.12	31.03	H2
16NF3627_3628	83.7966	HouZiMao	G.max	Landrace	China	HuBei	114.23	30.41	H1
16NF3629_3630	NA	AnLuHeiHuangDou	G.max	Landrace	China	HuBei	113.42	31.16	H1
16NF3631_3632	NA	TongShanDaLiJiangPiHuang	G.max	Landrace	China	HuBei	114.29	29.36	H1
16NF3635_3636	93.0381	JingShanBu'AoDou	G.max	Landrace	China	HuBei	113.07	31.01	H1
16NF3637_3638	NA	XiangZhuDou	G.max	Landrace	China	ZheJiang	119.53	30.59	H1
16NF3639_3640	NA	YouDou	G.max	Landrace	China	ZheJiang	120.06	30.52	H1
16NF3643_3644	NA	CuDou	G.max	Landrace	China	ZheJiang	121.01	30.42	H1
16NF3645_3646	NA	Cudou	G.max	Landrace	China	ZheJiang	121.01	30.42	H1
16NF3647_3648	NA	BaYueBai	G.max	Landrace	China	ZheJiang	120.08	30.11	H1
16NF3649_3650	NA	JiuYueBai	G.max	Landrace	China	ZheJiang	121.13	30.16	H1
16NF3651_3652	92.4864	LiuYueBai	G.max	Landrace	China	ZheJiang	119.43	30.14	H1
16NF3653_3654	96.9445	ShanBaiDou	G.max	Landrace	China	ZheJiang	120.54	29.3	H1
16NF3657_3658	76.0054	FuShenDou	G.max	Landrace	China	ZheJiang	121.38	29.12	H1
16NF3659_3660	NA	QingDou	G.max	Landrace	China	ZheJiang	121.01	30.42	H1
16NF3661_3662	NA	DouQing	G.max	Landrace	China	ZheJiang	120.08	30.11	H1
16NF3665_3666	NA	QingPiQingRen	G.max	Landrace	China	ZheJiang	119.41	29.49	H1
16NF3667_3668	NA	JiuYueBa	G.max	Landrace	China	ZheJiang	120.08	30.11	H1
16NF3669_3670	80.6788	QingKeDou	G.max	Landrace	China	ZheJiang	120.04	29.18	H1
16NF3671_3672	NA	QingPiDou	G.max	Landrace	China	ZheJiang	119.16	28.36	H1
16NF3673_3674	NA	HeiDaDou	G.max	Landrace	China	ZheJiang	118.51	28.57	H1
16NF37_38	66.5687	Pin-din-guan	G.max	Improved cultivar	China		104.195	35.8617	H1
16NF371_372	61.3217	FUN-ZHUN/g	G.max	Improved cultivar	Russia		105.319	61.524	H1
16NF3763_3764	NA	ShiYueHuang	G.max	Landrace	China	SiChuan	102.15	27.53	H2
16NF3765_3766	NA	HuangBaiKe	G.max	Landrace	China	SiChuan	102.1	28.33	H1
16NF3767_3768	NA	ZengJiaLvHuangDou	G.max	Landrace	China	SiChuan	105.49	32.26	H1
16NF3771_3772	85.6291	JianGeHuaLinJiWoDou	G.max	Landrace	China	SiChuan	105.28	32.02	H1
16NF3773_3774	72.9439	TongJiangHuangDou	G.max	Landrace	China	SiChuan	107.14	31.56	H2
16NF3775_3776	78.3045	XinDuHuangMaoDou‚ë°	G.max	Landrace	China	SiChuan	104.09	30.49	H1
16NF3777_3778	73.7059	ChongQingJiuYueHuang	G.max	Landrace	China	SiChuan	103.4	30.38	H2
16NF3781_3782	NA	NanChuanXiaoHuangDou	G.max	Landrace	China	SiChuan	107.05	29.09	H2
16NF3787_3788	74.1293	QiongLaiYouJiangHeiDou	G.max	Landrace	China	SiChuan	103.29	30.25	H1
16NF3789_3790	NA	HanYuanBaLiXiaoHeiDou	G.max	Landrace	China	SiChuan	102.41	29.21	H1
16NF379_380	73.5678	Bedford	G.max	Improved cultivar	United States	Tennessee	-86.5804	35.5175	H1
16NF3791_3792	77.1362	ChengNanZaoDou-2	G.max	Landrace	China	SiChuan	107.48	30.41	H1
16NF3797_3798	67.7529	LaoYingBu	G.max	Landrace	China	SiChuan	108.46	28.5	H1
16NF3801_3802	87.0423	QuanShuiDou	G.max	Landrace	China	SiChuan	103.48	29.11	H1
16NF3803_3804	71.9766	LiuYueHuang	G.max	Landrace	China	SiChuan	105.56	31.44	H1
16NF3809_3810	80.6232	BaiShuiDou	G.max	Landrace	China	SiChuan	102.55	30.09	H1
16NF3811_3812	NA	ZaoHuangDou-4	G.max	Landrace	China	SiChuan	102.52	29.47	H2
16NF3817_3818	100.475	BaiMaoZaoDouZi	G.max	Landrace	China	SiChuan	102.45	27.05	H1
16NF3819_3820	NA	TouXinLv	G.max	Landrace	China	SiChuan	108.4	31.57	H1
16NF3821_3822	82.7819	ZaoHuangDou-2	G.max	Landrace	China	SiChuan	105.27	28.53	H1
16NF3825_3826	92.1789	LvDouZi	G.max	Landrace	China	SiChuan	103.07	30.06	H2
16NF3827_3828	NA	QingPiDou	G.max	Landrace	China	SiChuan	106.32	29.32	H1
16NF3829_3830	91.0486	GaoShanDou	G.max	Landrace	China	SiChuan	102.3	28.41	H2
16NF3831_3832	92.4866	LvLanZi	G.max	Landrace	China	SiChuan	102.15	27.53	H2
16NF3833_3834	NA	HeiDouZi	G.max	Landrace	China	SiChuan	105.36	29.25	H1
16NF3835_3836	80.3246	XiaoHeiDou	G.max	Landrace	China	SiChuan	105.26	28.1	H1
16NF3837_3838	91.7354	HeiYaoDou	G.max	Landrace	China	SiChuan	104.3	28.1	H1
16NF3847_3848	72.7691	LuoShi-1	G.max	Landrace	China	SiChuan	103.34	28.16	H2
16NF3851_3852	NA	HeShaoChaDou	G.max	Landrace	China	SiChuan	101.3	27.25	H2
16NF3855_3856	81.3614	HuaDaDou	G.max	Landrace	China	SiChuan	104.59	29.11	H1
16NF3857_3858	NA	HuaLianDou	G.max	Landrace	China	SiChuan	102.51	28.01	H1
16NF3863_3864	NA	QingDou	G.max	Landrace	China	ZheJiang	119.43	27.34	H1
16NF3865_3866	NA	WanHuangDaDou	G.max	Landrace	China	JiangXi	116.41	28.41	H1
16NF3867_3868	NA	LiuYueDou	G.max	Landrace	China	JiangXi	117.57	28.26	H1
16NF3869_3870	NA	HuangPiTianDou	G.max	Landrace	China	JiangXi	117.13	28.18	H1
16NF387_388	43.8867	Hobbit	G.max	Improved cultivar	United States	Ohio	-82.9071	40.4173	H3
16NF3871_3872	94.6691	SuMaoZuan	G.max	Landrace	China	JiangXi	114.26	28.06	H1
16NF3873_3874	NA	TianDou	G.max	Landrace	China	JiangXi	116.17	27.56	H1
16NF3875_3876	97.4467	BaYueHuang	G.max	Landrace	China	JiangXi	116.01	26.29	H1
16NF3883_3884	NA	MaYiBao	G.max	Landrace	China	JiangXi	114.5	25.5	H1
16NF3885_3886	NA	MaoYanDou	G.max	Landrace	China	JiangXi	114.18	25.42	H1
16NF3889_3890	98.658	ChenChaDaDou	G.max	Landrace	China	HuNan	112.38	29.11	H1
16NF389_390	78.8642	Prichard	G.max	Improved cultivar	United States	Georgia	-82.9001	32.1656	H1
16NF3891_3892	71.4384	ShiMenDaBaiLi	G.max	Landrace	China	HuNan	111.22	29.35	H1
16NF3893_3894	NA	QianJiaZhouHuangDou	G.max	Landrace	China	HuNan	112.2	28.35	H1
16NF3897_3898	NA	JiShouHuangDou	G.max	Landrace	China	HuNan	109.44	28.19	H2
16NF3899_3900	NA	JinNanHuangDou	G.max	Landrace	China	HuNan	110.18	26.21	H1
16NF3901_3902	NA	SuiNingBaYueHuang<Yi>	G.max	Landrace	China	HuNan	110.08	26.35	H1
16NF3903_3904	86.7044	YouXianBaYueHuang	G.max	Landrace	China	HuNan	113.2	27	H1
16NF3905_3906	NA	LingLingMaoCaoDou	G.max	Landrace	China	HuNan	111.37	26.13	H1
16NF3907_3908	77.1281	QiPingQingDou	G.max	Landrace	China	HuNan	110.23	28.27	H1
16NF3909_3910	85.7979	LongShanHeiPiDou	G.max	Landrace	China	HuNan	109.26	29.28	H1
16NF391_392	82.306	Howard	G.max	Improved cultivar	United States	Florida	-81.5158	27.6648	H1
16NF3911_3912	NA	XinHuangHeiDou	G.max	Landrace	China	HuNan	109.18	27.29	H1
16NF3913_3914	NA	JunShanDaQingDou	G.max	Landrace	China	HuNan	113.34	28.52	H1
16NF3915_3916	100.265	BaoJingChaHuangDou	G.max	Landrace	China	HuNan	109.39	28.43	H1
16NF3917_3918	82.5669	ShaShiHeNanDou	G.max	Landrace	China	HuNan	113.37	28.08	H1
16NF3919_3920	NA	AiJiaoHuangDou-1	G.max	Landrace	China	GuiZhou	105.28	25.07	H1
16NF3921_3922	99.8509	ZaoHuangDou-7	G.max	Landrace	China	GuiZhou	106.44	25.25	H1
16NF3923_3924	77.8501	LiuYueHuang-3	G.max	Landrace	China	GuiZhou	107.29	27.46	H1
16NF3925_3926	75.7791	BaiDouZi	G.max	Landrace	China	GuiZhou	106.24	27.49	H2
16NF3927_3928	NA	HuangPiDaDou	G.max	Landrace	China	GuiZhou	109.12	26.55	H2
16NF3929_3930	97.7446	QingPiDou	G.max	Landrace	China	GuiZhou	108.25	27.03	H2
16NF393_394	86.6712	Gordon	G.max	Improved cultivar	United States	Georgia	-82.9001	32.1656	H1
16NF3931_3932	NA	XiaoHuangDou	G.max	Landrace	China	GuiZhou	107.34	26.29	H1
16NF3939_3940	NA	LiuYueMang-3	G.max	Landrace	China	GuiZhou	109.11	27.43	H2
16NF3941_3942	83.9932	LiuYueMang	G.max	Landrace	China	GuiZhou	108.5	27.41	H2
16NF3947_3948	96.0041	LiuLanZi	G.max	Landrace	China	GuiZhou	107.34	27.58	H1
16NF3949_3950	96.2857	LvPiDou-2	G.max	Landrace	China	GuiZhou	107.46	26.51	H1
16NF3953_3954	97.6645	QingPiHuangDou	G.max	Landrace	China	GuiZhou	108.53	27.14	H2
16NF3955_3956	80.5712	ZongZiDou-5	G.max	Landrace	China	GuiZhou	106.5	27.32	H2
16NF3957_3958	80.6131	HuangDouZi-4	G.max	Landrace	China	GuiZhou	108.14	27.56	H1
16NF3959_3960	98.5106	ZongZiDou	G.max	Landrace	China	GuiZhou	105.42	28.35	H1
16NF3961_3962	89.7455	QingHuangZaDou-15	G.max	Landrace	China	GuiZhou	108.29	28.33	H1
16NF3963_3964	NA	YaXianHuangDou	G.max	Landrace	China	HaiNan	109.31	18.15	H1
16NF3965_3966	NA	HuaZhouDaHuangDou	G.max	Landrace	China	GuangDong	110.37	21.39	H1
16NF3967_3968	NA	YiGongBao	G.max	Landrace	China	GuangDong	114.28	25.08	H1
16NF3969_3970	NA	FengShunXiaoHeiDou	G.max	Landrace	China	GuangDong	116.1	23.45	H1
16NF3971_3972	NA	ChunHeiDou	G.max	Landrace	China	GuangDong	110.18	21.35	H1
16NF3973_3974	NA	HeiKeWuDou	G.max	Landrace	China	HaiNan	110	19.44	H1
16NF3975_3976	NA	DingAnXiaoHeiDou	G.max	Landrace	China	HaiNan	110.2	19.42	H1
16NF3977_3978	NA	ShiTangChaDou	G.max	Landrace	China	GuangXi	111.04	25.56	H1
16NF3979_3980	NA	BanJinDou	G.max	Landrace	China	GuangXi	110	25.47	H1
16NF3981_3982	NA	LingChuanHuangDou	G.max	Landrace	China	GuangXi	110.2	25.24	H1
16NF3983_3984	NA	77-27	G.max	Landrace	China	GuangXi	110.2	25.24	H1
16NF3985_3986	NA	HuanJiangBaYueHuang	G.max	Landrace	China	GuangXi	108.15	24.51	H1
16NF3987_3988	NA	FengShanBaYueDou	G.max	Landrace	China	GuangXi	107.03	24.31	H1
16NF3989_3990	NA	XiaoKeHuangDou	G.max	Landrace	China	GuangXi	108.39	24.04	H1
16NF399_400	51.4739	Mercury	G.max	Improved cultivar	United States	Nebraska	-99.9018	41.4925	H3
16NF3991_3992	NA	LongLinLongHuoHuangDou	G.max	Landrace	China	GuangXi	105.2	24.47	H1
16NF3993_3994	NA	LuoXuPingGuoHuangDou	G.max	Landrace	China	GuangXi	108.16	23.09	H1
16NF3995_3996	NA	NingMingHaiYuanBenDiHuangDou	G.max	Landrace	China	GuangXi	107.04	22.08	H1
16NF3997_3998	NA	ShiYueQing	G.max	Landrace	China	GuangXi	110.38	24.38	H1
16NF3999_4000	NA	LvPiDou	G.max	Landrace	China	GuangXi	107.3	25	H1
16NF4001_4002	NA	GouJiaoHuangDou	G.max	Landrace	China	GuangXi	106.14	24.17	H1
16NF4003_4004	NA	ShangShuHuangDou	G.max	Landrace	China	GuangXi	111.32	24.24	H1
16NF4005_4006	NA	SiCunHeiDou	G.max	Landrace	China	GuangXi	109.4	23.57	H1
16NF4009_4010	NA	MaShanRenFengHuangDou	G.max	Landrace	China	GuangXi	108.1	23.43	H2
16NF401_402	83.8296	Delsoy4900	G.max	Improved cultivar	United States	Missouri	-91.8318	37.9643	H1
16NF4011_4012	NA	XiangShuiHeiDou	G.max	Landrace	China	GuangXi	106.51	22.21	H1
16NF4013_4014	77.7147	QingHuaDaDou	G.max	Landrace	China	YunNan	102.45	25.01	H1
16NF4015_4016	77.9643	DaBaiDou	G.max	Landrace	China	YunNan	103.24	24.41	H2
16NF4017_4018	NA	XiaoDongHuangDou	G.max	Landrace	China	YunNan	104.14	28.04	H1
16NF4019_4020	81.9351	LiuYueHuang	G.max	Landrace	China	YunNan	103.53	27.45	H1
16NF4023_4024	82.9402	SiJiDou	G.max	Landrace	China	YunNan	101.52	22.36	H1
16NF4025_4026	90.8012	DaDou	G.max	Landrace	China	YunNan	99.24	23.32	H1
16NF4027_4028	80.2242	DongDaDou	G.max	Landrace	China	YunNan	98.41	24.36	H1
16NF4029_4030	NA	HuangDou	G.max	Landrace	China	YunNan	100.45	26.41	H1
16NF4031_4032	77.5068	DaBaiDou	G.max	Landrace	China	YunNan	102.26	23.22	H1
16NF4033_4034	NA	HuangLiDou	G.max	Landrace	China	YunNan	101.32	25.19	H1
16NF4035_4036	75.4707	DaHuangDou	G.max	Landrace	China	YunNan	100.1	26.34	H2
16NF4037_4038	NA	XiHuangDou	G.max	Landrace	China	YunNan	100.18	25.13	H1
16NF4039_4040	NA	DaLvDou	G.max	Landrace	China	YunNan	104.52	27.27	H1
16NF4045_4046	NA	HeiDou	G.max	Landrace	China	YunNan	103.38	28.14	H2
16NF4047_4048	95.6805	XiaoHeiDou	G.max	Landrace	China	YunNan	100.58	22.47	H1
16NF4049_4050	NA	HeiHuangDou	G.max	Landrace	China	YunNan	98.58	24.04	H1
16NF4051_4052	NA	XiaoHeiDou	G.max	Landrace	China	YunNan	100.29	25.21	H1
16NF4057_4058	83.6668	BaoShanDaDou	G.max	Landrace	China	YunNan	99.1	25.07	H1
16NF4059_4060	NA	HuPiDou	G.max	Landrace	China	YunNan	104.14	23.22	H1
16NF4061_4062	87.2885	HuPiDou	G.max	Landrace	China	YunNan	103.24	23.22	H1
16NF4063_4064	77.8947	MaLanZaoChaDou	G.max	Landrace	China	YunNan	103.43	27.21	H1
16NF4067_4068	73.7885	JiuLiXiang	G.max	Landrace	China	JiangSu	119.02	33.02	H1
16NF4069_4070	86.93	LiYangPoPiFeng	G.max	Landrace	China	JiangSu	119.29	31.26	H1
16NF4071_4072	73.5452	BaYueHuang	G.max	Landrace	China	AnHui	116.2	31.24	H1
16NF4073_4074	93.5062	GuangHuang	G.max	Landrace	China	AnHui	119.25	30.54	H1
16NF4075_4076	69.7556	JiuYueMang	G.max	Landrace	China	AnHui	116.35	30.38	H1
16NF4077_4078	78.6668	BaYueHuang	G.max	Landrace	China	AnHui	117.56	29.56	H1
16NF4079_4080	86.4868	FengPiQing	G.max	Landrace	China	AnHui	117.28	31.56	H2
16NF4083_4084	86.4045	WeiGuanQing	G.max	Landrace	China	AnHui	118.1	29.47	H2
16NF4089_4090	75.7781	LvRouHeiPiDou	G.max	Landrace	China	AnHui	116.21	30.51	H1
16NF4091_4092	38.7437	E'Dou4Hao	G.max	Landrace	China	HuBei	113.25	30.23	H1
16NF4093_4094	73.6504	84-70	G.max	Landrace	China	HuBei	109.28	30.17	H1
16NF4099_4100	78.0977	NiuKenZhuang	G.max	Landrace	China	HuBei	110.27	31.06	H1
16NF41_42	58.6274	BC-14-1-3	G.max	Improved cultivar	Canada		-106.347	56.1304	H3
16NF4101_4102	NA	BaYueZha	G.max	Landrace	China	HuBei	111.15	31.52	H1
16NF4103_4104	NA	XiaoKeHuangDou	G.max	Landrace	China	HuBei	109.41	32.19	H2
16NF4105_4106	90.6794	QiYueHuang	G.max	Landrace	China	HuBei	109.28	30.17	H1
16NF4107_4108	NA	WuHuangDou	G.max	Landrace	China	HuBei	110.44	32.04	H1
16NF4109_4110	100.046	NiBaDou	G.max	Landrace	China	HuBei	110.25	31.02	H1
16NF411_412	78.5915	CN 344	G.max	Improved cultivar	United States		-95.7129	37.0902	H1
16NF4111_4112	NA	BaiMaoDou	G.max	Landrace	China	SiChuan	109.31	31.03	H1
16NF4113_4114	NA	ShiYueHuang	G.max	Landrace	China	SiChuan	107.12	30.44	H1
16NF4115_4116	73.9393	XiaoBaiDou	G.max	Landrace	China	SiChuan	102.5	30.04	H1
16NF4117_4118	NA	XiaoQingDou	G.max	Landrace	China	ZheJiang	120.53	30.02	H1
16NF4119_4120	NA	BaiHuaHuangPi	G.max	Landrace	China	FuJian	117.46	25.5	H1
16NF4121_4122	84.0947	HuangPiTianGengDou-1	G.max	Landrace	China	FuJian	116.45	25.41	H1
16NF4123_4124	NA	XiaoHuangDou	G.max	Landrace	China	FuJian	118.1	25.04	H1
16NF4125_4126	98.4222	GuHuangDou-4	G.max	Landrace	China	FuJian	118.45	26.35	H1
16NF4127_4128	NA	XiaoHuangDou-2	G.max	Landrace	China	FuJian	116.42	26.19	H1
16NF413_414	81.0929	Thomas	G.max	Improved cultivar	United States	Georgia	-82.9001	32.1656	H3
16NF4131_4132	NA	BaYueHuang-1	G.max	Landrace	China	FuJian	119.54	27.15	H1
16NF4133_4134	NA	XiaDongDou	G.max	Landrace	China	FuJian	116.51	26.12	H1
16NF4135_4136	NA	ZhuZhouQingPiDou-1	G.max	Landrace	China	FuJian	117.23	26.44	H1
16NF4137_4138	NA	CaiPiDou	G.max	Landrace	China	FuJian	116.22	25.51	H1
16NF4139_4140	NA	HeiPiDaDou	G.max	Landrace	China	FuJian	117.1	26.54	H1
16NF4141_4142	NA	FengXiWuDouZai	G.max	Landrace	China	FuJian	117.09	26.24	H1
16NF4143_4144	100.437	QiaoShiBaYueHuang	G.max	Landrace	China	HuNan	111.34	25.11	H1
16NF4145_4146	82.5666	ChenXiQingPiDou1	G.max	Landrace	China	HuNan	110.11	28.01	H1
16NF4147_4148	82.4559	HengYangQingPiDou	G.max	Landrace	China	HuNan	111.18	27.45	H1
16NF4149_4150	70.3428	XinQiaoHeiDou	G.max	Landrace	China	HuNan	110.28	29.08	H1
16NF4151_4152	68.7969	JianCaiXiangHeiDou	G.max	Landrace	China	HuNan	111.39	27.42	H1
16NF4153_4154	NA	ZiHuaDongHuangDou	G.max	Landrace	China	HuNan	110.09	29.24	H1
16NF4155_4156	75.6673	GuLuoHeDou	G.max	Landrace	China	HuNan	113.04	28.48	H2
16NF4157_4158	90.8052	YeZhuHeDou	G.max	Landrace	China	HuNan	109.57	28.38	H1
16NF4159_4160	NA	QiaoTouHuangDou	G.max	Landrace	China	GuangDong	112.1	23.54	H1
16NF4161_4162	NA	DaLiQingPiDou-1	G.max	Landrace	China	GuangDong	116.01	24.26	H1
16NF4165_4166	NA	LanRenDou-4	G.max	Landrace	China	GuangDong	113.21	25.08	H1
16NF4167_4168	70.8838	BinYangHuangDou1	G.max	Landrace	China	GuangXi	108.48	23.13	H1
16NF417_418	42.9934	Gnome 85	G.max	Improved cultivar	United States	Ohio	-82.9071	40.4173	H3
16NF4171_4172	NA	TaiYuDaQingDou1	G.max	Landrace	China	GuangXi	109.33	22.16	H1
16NF4173_4174	79.7286	LiuYueHuang	G.max	Landrace	China	YunNan	103.48	25.29	H2
16NF4175_4176	NA	XiaoLvDou	G.max	Landrace	China	YunNan	105.13	24.12	H1
16NF4177_4178	80.384	LvPiDou	G.max	Landrace	China	YunNan	100.35	25.29	H1
16NF4181_4182	NA	HeiPiDaDou	G.max	Landrace	China	YunNan	99.57	26.06	H2
16NF4183_4184	NA	HuPiDou	G.max	Landrace	China	YunNan	103.46	24.32	H1
16NF419_420	73.2771	ДВ 2849	G.max	Improved cultivar	Russia		105.319	61.524	H3
16NF4211_4212	NA	LongYanHuaLuoSi	G.max	Landrace	China	FuJian	117.02	25.06	H1
16NF4223_4224	NA	GongChengQingPiDou	G.max	Landrace	China	GuangXi	110.49	24.5	H1
16NF4225_4226	NA	WuGuMaoDou	G.max	Landrace	China	ZheJiang	119.55	28.27	H1
16NF4227_4228	NA	QingPiDou	G.max	Landrace	China	ZheJiang	119.41	29.49	H1
16NF4229_4230	NA	QiuLiBai	G.max	Landrace	China	ZheJiang	119.02	29.37	H2
16NF4231_4232	NA	HuaShengDou	G.max	Landrace	China	ZheJiang	119.39	29.07	H1
16NF4235_4236	NA	PingNanChengGuanShanDou	G.max	Landrace	China	FuJian	118.58	26.54	H1
16NF4237_4238	NA	NiDou	G.max	Landrace	China	JiangXi	117.52	29.16	H1
16NF4239_4240	NA	WanHuangDou	G.max	Landrace	China	JiangXi	115.49	28.41	H1
16NF4241_4242	NA	Gao'AnBaYueHuang	G.max	Landrace	China	JiangXi	115.23	28.25	H1
16NF4243_4244	NA	DaHuangZhu	G.max	Landrace	China	JiangXi	117.42	28.19	H1
16NF4245_4246	NA	NiDou	G.max	Landrace	China	JiangXi	115.48	29.01	H1
16NF4247_4248	NA	QingPiDou	G.max	Landrace	China	JiangXi	115.21	28.52	H1
16NF4251_4252	NA	TieZiDou	G.max	Landrace	China	JiangXi	116.22	28	H1
16NF4253_4254	NA	JinXiNiuPiDou	G.max	Landrace	China	JiangXi	116.46	27.55	H1
16NF4257_4258	77.6863	ChaDou	G.max	Landrace	China	JiangXi	114.3	26.2	H1
16NF4259_4260	NA	YiZhangHeGenDou	G.max	Landrace	China	HuNan	112.57	25.25	H1
16NF4263_4264	NA	ChangShaNiDou	G.max	Landrace	China	HuNan	112.58	28.11	H1
16NF4265_4266	NA	AiShengNiDou‚ë†	G.max	Landrace	China	HuNan	113.37	28.08	H1
16NF4267_4268	NA	XiZangDaDou5	G.max	Landrace	China	Tibet	97.29	28.39	H1
16NF4269_4270	89.5274	XiZangDaDou18	G.max	Landrace	China	Tibet	85.58	28.1	H2
16NF427_428	NA	SRE-D-14A	G.max	Improved cultivar			NA	NA	H1
16NF4273_4274	95.9195	DaLiDou	G.max	Landrace	China	ZheJiang	120.17	28.09	H1
16NF4275_4276	NA	LanXiShanDou	G.max	Landrace	China	ZheJiang	119.26	29.13	H1
16NF4277_4278	NA	MiaoXiaDaDou	G.max	Landrace	China	ZheJiang	119.14	29.02	H1
16NF4279_4280	NA	HaiNingHuangDou	G.max	Landrace	China	ZheJiang	120.41	30.32	H1
16NF4281_4282	106.013	LanXiNanDaQingDou	G.max	Landrace	China	ZheJiang	119.26	29.13	H1
16NF4283_4284	NA	HuangCunQingDou	G.max	Landrace	China	ZheJiang	119.29	28.3	H1
16NF4285_4286	NA	HuZhenHeiDou	G.max	Landrace	China	ZheJiang	120.04	28.39	H1
16NF4287_4288	NA	HuangTianYangDou	G.max	Landrace	China	JiangXi	117.34	28.58	H1
16NF4293_4294	NA	JiShuiDaLiChaDou	G.max	Landrace	China	JiangXi	115.08	27.13	H1
16NF4295_4296	71.867	ZhongHuang10	G.max	Improved cultivar	China	BeiJing	116.13	40.13	H1
16NF4297_4298	53.8069	DongZe11	G.max	Improved cultivar	China	HeiLongJiang	126.33	45.43	H1
16NF4301_4302	47.6553	HeiHe21	G.max	Improved cultivar	China	HeiLongJiang	127.29	50.15	H1
16NF4303_4304	47.6389	HeiHe23	G.max	Improved cultivar	China	HeiLongJiang	127.29	50.15	H3
16NF4305_4306	42.0384	HeiHe27	G.max	Improved cultivar	China	HeiLongJiang	127.29	50.15	H3
16NF431_432	44.2584	Hobbit87	G.max	Improved cultivar	United States	Ohio	-82.9071	40.4173	H3
16NF433_434	94.7155	Williams	G.max	Improved cultivar	United States	Illinois	-89.3985	40.6331	H1
16NF437_438	94.476	PI90763	G.max	Improved cultivar	China	Beijing	116.407	39.9042	H1
16NF439_440	87.814	Odell	G.max	Improved cultivar	United States	Nebraska	-99.9018	41.4925	H3
16NF4401	67.2368	NiuMaoHuang	G.max	Landrace	China	JiLin	125.52	41.44	H1
16NF4405	56.3007	BaiPiDou	G.max	Landrace	China	LiaoNing	122.43	40.53	H3
16NF4406	67.9123	XiaoLiHuang	G.max	Landrace	China	LiaoNing	123.1	41.14	H1
16NF4409	95.3185	Tian'eDan	G.max	Landrace	China	LiaoNing	121.07	41.08	H2
16NF4412	77.7945	NiuMaoHuang	G.max	Landrace	China	LiaoNing	122.21	40.25	H2
16NF4413	91.6308	BaiLiMo	G.max	Landrace	China	LiaoNing	123.24	42.3	H1
16NF4418	83.8	HuangDou	G.max	Landrace	China	JiangXi	117.34	28.58	H1
16NF4419	59.4358	ShengLi3Hao	G.max	Landrace	China	ShanDong	118.1	36.11	H3
16NF4420	76.2264	BaYueMang	G.max	Landrace	China	ShanDong	121.16	37.3	H1
16NF4421	71.5134	BaiHuaCao	G.max	Landrace	China	ShanDong	118.21	35.03	H1
16NF4422	87.7699	SiLiYuan	G.max	Landrace	China	ShanDong	117.32	34.51	H1
16NF4423	80.7616	DaHuangDou	G.max	Landrace	China	ShanDong	116.06	35.48	H1
16NF4424	76.6369	PingDingHei	G.max	Landrace	China	ShanDong	117.08	36.11	H1
16NF4426	105.979	FangChengCaoHuangDou	G.max	Landrace	China	HeNan	113	33.16	H1
16NF4427	107.298	MiYangNiuMaoHuang	G.max	Landrace	China	HeNan	113.19	32.43	H2
16NF4428	61.1006	BenDiDaHuangDou	G.max	Landrace	China	HeBei	116.07	38.11	H1
16NF4429	66.9418	HeiDou	G.max	Landrace	China	HeBei	115.54	37.47	H1
16NF4430	99.918	GuanYunHaiBaiHua	G.max	Landrace	China	JiangSu	119.15	34.23	H1
16NF4432	60.3584	MaoDou	G.max	Landrace	China	ShanDong	120.23	37.21	H1
16NF4433	91.3971	ErLiHeiDou	G.max	Landrace	China	ShanDong	118.01	37.23	H1
16NF4435	61.1337	HuangDou	G.max	Landrace	China	HeBei	115.35	37.34	H1
16NF4438	75.2158	ShuangYangZaoHuangDou	G.max	Landrace	China	JiLin	125.39	43.31	H1
16NF4439	91.8841	BaiChengMoShiDou	G.max	Landrace	China	JiLin	122.5	45.38	H1
16NF4440	50.7015	JinZhou4-1	G.max	Landrace	China	LiaoNing	121.07	41.08	H2
16NF4442	71.3564	NiDou	G.max	Landrace	China	HuBei	114.19	30.21	H1
16NF4443	63.3106	WuYueHuang	G.max	Landrace	China	JiangXi	114.14	26.58	H1
16NF4444	82.639	XiaoHeiDou	G.max	Landrace	China	GuangXi	109.12	21.4	H1
16NF4447	83.7698	BeiShiFoHuangDou	G.max	Landrace	China	HeBei	114.41	39.21	H2
16NF4449	67.2617	XiaoHeiDou	G.max	Landrace	China	ShanXi	113.2	40.06	H1
16NF445_446	95.4321	Cutler	G.max	Improved cultivar	United States	Indiana	-86.1349	40.2672	H1
16NF4450	88.4464	XiaoHeiDou	G.max	Landrace	China	ShanXi	112.42	38.25	H1
16NF4452	78.7013	XiaoHeiDou	G.max	Landrace	China	ShaanXi	111.05	39.02	H1
16NF4454	66.1934	ZhuaZiTuiHuangDou	G.max	Landrace	China	HeBei	115.31	38.51	H1
16NF4457	66.669	XinLeiTouChaDou	G.max	Landrace	China	HeBei	115.13	37.55	H1
16NF4460	59.4218	HuangDou<2>	G.max	Landrace	China	ShanXi	111.5	38.54	H1
16NF4462	58.27	SiLiHuang	G.max	Landrace	China	LiaoNing	125.02	41.44	H1
16NF4463	79.4676	YuShiDou	G.max	Landrace	China	LiaoNing	120.43	40.37	H1
16NF4465	63.8704	QingPiHuang	G.max	Improved cultivar	China	LiaoNing	124.02	40.27	H1
16NF4468	95.3801	JinShanChaMoShiDou	G.max	Landrace	China	JiLin	122.3	45.24	H1
16NF4470	60.141	PingDingHuang	G.max	Landrace	China	ShanDong	121.36	37.24	H2
16NF4471	71.9056	QiTuGu	G.max	Landrace	China	ShanDong	120.29	36.52	H1
16NF4472	66.3289	PingDingHuang	G.max	Landrace	China	ShanDong	118.37	35.47	H1
16NF4473	70.2879	PingDingHuang	G.max	Landrace	China	ShanDong	117.37	35.3	H1
16NF4476	81.9581	NiuJiaoQiDaHeiDou	G.max	Landrace	China	ShanDong	117.09	37.1	H1
16NF4477	100.288	ChaDou	G.max	Landrace	China	ShanDong	117.44	36.54	H1
16NF4478	79.8731	DaHuangDou-1	G.max	Landrace	China	GuiZhou	106.5	27.32	H2
16NF4479	66.7831	TuErYan	G.max	Landrace	China	HeBei	118.42	41	H1
16NF4480	94.1791	LuoNingHuangJiaoHeiDaDou	G.max	Landrace	China	HeNan	111.38	34.23	H1
16NF4481	77.928	XinYangYangYanDou	G.max	Landrace	China	HeNan	114.04	32.07	H1
16NF4482	102.228	GanYuLuoYeQingYi	G.max	Landrace	China	JiangSu	119.07	34.5	H1
16NF4483	73.0849	JiDou7Hao	G.max	Improved cultivar	China	HeBei	114.26	38.04	H1
16NF4484	88.2757	LvShunDou	G.max	Landrace	China	ShanDong	122.24	37.1	H1
16NF4485	93.8939	DaHeiDou	G.max	Landrace	China	ShanDong	120.45	37.49	H1
16NF4486	79.079	HongHuLiuYueBao	G.max	Landrace	China	HuBei	113.26	29.49	H1
16NF4488	94.8378	BaiMaoDou	G.max	Landrace	China	GuiZhou	104.54	25.05	H1
16NF4489	75.0916	LiuYueZao-1	G.max	Landrace	China	SiChuan	102.5	30.04	H1
16NF4491	79.3939	ErJiZaoDou-2	G.max	Landrace	China	GuiZhou	105.46	26.41	H1
16NF4493	82.1686	DaHuangDou-2	G.max	Landrace	China	GuangDong	116.01	24.26	H1
16NF4494	64.4844	HeiNong2Hao	G.max	Improved cultivar	China	HeiLongJiang	126.33	45.43	H1
16NF4497	40.3449	HeiHe4Hao	G.max	Improved cultivar	China	HeiLongJiang	127.29	50.15	H3
16NF4498	68.0534	NenFeng11Hao	G.max	Improved cultivar	China	HeiLongJiang	125.13	49.1	H3
16NF4502	86.9477	BaiZhiDou	G.max	Landrace	China	GuangXi	109.17	22.25	H1
16NF4504	58.098	QingLianDou	G.max	Landrace	China	HeBei	118.42	41	H1
16NF4506	101.915	GaoZuoXuan1Hao	G.max	Improved cultivar	China	ShanDong	119.45	36.22	H1
16NF4507	94.1346	HuangHuaDou	G.max	Landrace	China	ShanXi	111.12	37.21	H1
16NF4508	87.6611	HuangPiDou	G.max	Landrace	China	ShanXi	112.53	36.19	H1
16NF4509	57.8498	XiaoHuangDou	G.max	Landrace	China	ShanXi	112.45	38.43	H1
16NF4512	84.7801	HuangDou	G.max	Landrace	China	ShanXi	110.43	34.42	H2
16NF4516	91.2083	JinPin82	G.max	Improved cultivar	China	ShanXi	112.55	37.87	H1
16NF4518	82.038	PiXianHongMaoYou	G.max	Landrace	China	JiangSu	117.57	34.18	H1
16NF4519	70.3269	PiXianDaZiHuangCao	G.max	Landrace	China	JiangSu	117.57	34.18	H1
16NF4520	67.9587	PiXianSiLiCao	G.max	Landrace	China	JiangSu	117.57	34.18	H1
16NF4523	50.2645	LongQuanDaDou(HeQi)	G.max	Landrace	China	HeiLongJiang	126.33	45.43	H1
16NF4524	79.1339	YaZhouHeiDou	G.max	Landrace	China	HaiNan	109.31	18.15	H1
16NF4528	105.432	HuoJiaHongHeiDou	G.max	Landrace	China	HeNan	113.39	35.16	H1
16NF453_454	98.7259	CX1038-14	G.max	Improved cultivar	United States		-95.7129	37.0902	H1
16NF4532	63.0761	BaYueZao	G.max	Landrace	China	ShaanXi	109.09	32.26	H1
16NF4533	95.44	DaLaoShuPi	G.max	Landrace	China	ShaanXi	106.08	33.2	H1
16NF4535	NA	XuYiDaQingPi	G.max	Landrace	China	JiangSu	118.31	32.59	H1
16NF4538	81.4756	BaiQiDaWanDou	G.max	Landrace	China	HeBei	118.42	41	H1
16NF4539	91.8108	NanGuanXiaoPiQing	G.max	Landrace	China	HeBei	118.18	40.09	H1
16NF4540	66.9485	MaoYanDou	G.max	Landrace	China	HeBei	117.46	41.57	H1
16NF4543	62.197	DaQingDou	G.max	Landrace	China	ShanXi	111.5	35.2	H2
16NF4545	97.1962	XiaoHeiDou	G.max	Landrace	China	ShanXi	111.12	35.2	H1
16NF4546	66.4778	JinYi9Hao	G.max	Improved cultivar	China	ShanXi	112.03	37.13	H1
16NF4547	95.5088	Tian'eDan	G.max	Landrace	China	ShanXi	112.53	36.19	H1
16NF4552	93.0026	XiLeiQiaoHuangDou	G.max	Landrace	China	HeBei	115.39	37.05	H1
16NF4553	65.03	HeLongYouTai	G.max	Landrace	China	JiLin	129	42.33	H1
16NF4554	NA	QingYuanDaQingDou	G.max	Landrace	China	GuangDong	113.01	23.42	H1
16NF4555	73.4762	HeiDouZai	G.max	Landrace	China	GuangDong	111.35	22.47	H1
16NF4556	NA	XinYiHeiDou	G.max	Landrace	China	GuangDong	110.56	22.21	H1
16NF4557	82.4166	HeiBiQing	G.max	Landrace	China	GuangDong	110.51	21.56	H1
16NF4559	46.8165	TaiXingHeiDou	G.max	Landrace	China	JiangSu	120	32.1	H2
16NF4560	82.8906	WuMing	G.max	Landrace	China	AnHui	115.52	32.58	H1
16NF4563	97.0642	DaLiHeiDou	G.max	Landrace	China	NeiMengGu	118.41	41.55	H1
16NF4564	79.8146	XiaoHuangDou	G.max	Landrace	China	ShanXi	113	39.5	H1
16NF4565	60.7332	DaHeiDou	G.max	Landrace	China	ShanXi	112.56	39.03	H1
16NF4566	87.9924	LongChuanHuangNiuMao	G.max	Landrace	China	GuangDong	115.15	24.06	H1
16NF4567	86.7131	BaoTingHeiDou	G.max	Landrace	China	HaiNan	109.41	18.38	H1
16NF4568	60.6136	DuChangWuDou	G.max	Landrace	China	JiangXi	116.11	29.06	H1
16NF4570	79.9151	ZheChengXiaoHongDou	G.max	Landrace	China	HeNan	115.18	34.04	H1
16NF4571	71.5154	ShiZhuangDaLiHuang	G.max	Landrace	China	HeBei	115.31	38.14	H2
16NF4573	70.3224	DaBaiPi	G.max	Landrace	China	ShanDong	117.07	34.46	H1
16NF4576	39.008	HeiHe24	G.max	Improved cultivar	China	HeiLongJiang	127.29	50.15	H3
16NF4578	49.8778	JinPin42	G.max	Improved cultivar	China	ShanXi	112.55	37.87	H1
16NF4579	88.6697	FuNanChaDou	G.max	Landrace	China	AnHui	115.35	32.38	H1
16NF4580	102.254	DaLiHeiDou	G.max	Landrace	China	ShanDong	120.29	36.52	H1
16NF4581	109.632	ZhaDou	G.max	Landrace	China	ShanDong	119.25	36.5	H1
16NF4582	80.0108	ZhongHuang4	G.max	Improved cultivar	China	BeiJing	116.13	40.13	H1
16NF4583	82.2617	TaiZhouBaiHuaWuJia2	G.max	Landrace	China	JiangSu	119.55	32.3	H2
16NF4585	60.7677	ZaoHuangDou-1	G.max	Landrace	China	SiChuan	102.41	29.21	H1
16NF4586	87.4085	LianJiangPoHuangDou	G.max	Landrace	China	GuangDong	110.18	21.35	H1
16NF4587	108.336	DongShanBaiMaDou	G.max	Landrace	China	FuJian	117.25	23.4	H1
16NF4588	87.4948	Foster	G.max	Improved cultivar	United States	Florida	-81.5158	27.6648	H1
16NF459_460	45.7023	Sprite 87	G.max	Improved cultivar	United States	Ohio	-82.9071	40.4173	H3
16NF4591	93.4852	XiHuangDou-8	G.max	Landrace	China	GuiZhou	105.46	26.41	H1
16NF4595	NA	QiYueHuang-1	G.max	Landrace	China	GuiZhou	107.33	25.5	H1
16NF4599	44.5653	HeiHe32	G.max	Improved cultivar	China	HeiLongJiang	127.29	50.15	H3
16NF4601	73.4688	HuaiDou4Hao	G.max	Improved cultivar	China	JiangSu	119.04	33.4	H1
16NF4603	80.5562	ZhongDou32	G.max	Improved cultivar	China	HuBei	114.23	30.41	H1
16NF4606	67.3066	Qing6Hao	G.max	Landrace	China	ShanDong	117.08	36.11	H1
16NF4607	69.3164	ZiHua2Hao	G.max	Landrace	China	JiLin	126.28	43.57	H1
16NF4609	59.7811	BeiFeng11	G.max	Improved cultivar	China	HeiLongJiang	126.52	48.23	H1
16NF461_462	96.727	Columbia	G.max	Improved cultivar	United States	Hebei	114.535	38.0456	H1
16NF4616_4617	85.3596	LiuYueHuang	G.max	Landrace	China	SiChuan	104.23	31.08	H1
16NF4618_4619	77.7685	Tian'eDan	G.max	Landrace	China	ShanXi	112.51	36.5	H1
16NF4620_4621	89.0369	LvPiHuangDou	G.max	Landrace	China	ShanXi	112.03	37.13	H1
16NF4622_4623	65.9156	TaiXingAiJiaoHong	G.max	Landrace	China	JiangSu	120	32.1	H1
16NF4624_4625	88.7412	QuanBian11	G.max	Improved cultivar	China	FuJian	118.35	25.05	H1
16NF4628_4629	54.9538	HeiHe7Hao	G.max	Improved cultivar	China	HeiLongJiang	127.29	50.15	H3
16NF4634_4635	76.2013	YiZhengDaLiHuangDou	G.max	Landrace	China	JiangSu	119.1	32.17	H1
16NF4636_4637	58.8206	TongHuaPingDingXiang	G.max	Landrace	China	JiLin	125.52	41.44	H1
16NF4638_4639	64.4451	TieJiaQing	G.max	Landrace	China	LiaoNing	124.02	40.27	H1
16NF4648_4649	104.887	GunLongZhu	G.max	Landrace	China	ShanDong	116.28	35.43	H1
16NF465_466	84.0061	Carlin	G.max	Improved cultivar	United States	Illinois	-89.3985	40.6331	H3
16NF4650_4651	96.9093	XiChuanJiWoHuang	G.max	Landrace	China	HeNan	111.3	33.08	H1
16NF4652_4653	85.5409	XiaoHuangDou	G.max	Landrace	China	GuiZhou	105.12	25.5	H1
16NF4660_4661	NA	QuXianBaYueHuang	G.max	Landrace	China	SiChuan	106.58	30.15	H2
16NF4662_4663	NA	ChangShouShiYueHuang	G.max	Landrace	China	SiChuan	107.04	29.5	H2
16NF4664_4665	85.7579	DaQingRen	G.max	Improved cultivar	China	FuJian	118.34	24.49	H1
16NF4668_4669	75.9119	8307-08-01	G.max	Improved cultivar	China	SiChuan	103.55	30.25	H1
16NF467_468	64.816	BARC-7	G.max	Improved cultivar	United States		-95.7129	37.0902	H1
16NF4670_4671	53.6975	JiLin35	G.max	Improved cultivar	China	JiLin	124.48	43.31	H3
16NF4697	NA	XinYuDaLiQing	G.max	Landrace	China	JiangXi	114.56	27.48	H1
16NF4698	95.7602	Dp3480	G.max	Improved cultivar	United States		-95.7129	37.0902	H1
16NF4699	46.9641	ZhongHuang18	G.max	Improved cultivar	China	BeiJing	116.13	40.13	H1
16NF47_48	67.2602	Chohckuzan	G.max	Improved cultivar	Japan		138.253	36.2048	H1
16NF4701	94.8547	KeXin7Hao	G.max	Improved cultivar	China	BeiJing	116.13	40.13	H1
16NF4702	51.5556	ZhongHuang59	G.max	Improved cultivar	China	BeiJing	116.13	40.13	H1
16NF4703	66.1732	ZhongHuang50	G.max	Improved cultivar	China	BeiJing	116.13	40.13	H1
16NF4704	89.663	ZhongHuang56	G.max	Improved cultivar	China	BeiJing	116.13	40.13	H1
16NF4708	76.2535	ZhongHuang39	G.max	Improved cultivar	China	BeiJing	116.13	40.13	H1
16NF4710	77.4431	ZhongPin95-5117	G.max	Improved cultivar	China	BeiJing	116.13	40.13	H1
16NF4711	71.6762	LuDouSiHao	G.max	Improved cultivar	China	ShanDong	116.57	36.41	H2
16NF4712	47.5174	YanHuang3Hao	G.max	Improved cultivar	China	ShanDong	121.23	37.32	H1
16NF4713	98.5104	ZhongPin661	G.max	Improved cultivar	China	BeiJing	116.13	40.13	H1
16NF4715	82.4493	ZhongHuang19	G.max	Improved cultivar	China	BeiJing	116.13	40.13	H1
16NF4716	84.9098	ZhongPin95-5383	G.max	Improved cultivar	China	BeiJing	116.13	40.13	H1
16NF4718	83.4329	ZhongHuang22	G.max	Improved cultivar	China	BeiJing	116.13	40.13	H1
16NF4721	53.6349	ZaoShu7Hao	G.max	Improved cultivar	China	BeiJing	116.13	40.13	H1
16NF4724	60.0286	Glacier	G.max	Improved cultivar	United States	Minnesota	-94.6859	46.7296	H1
16NF4725	43.7681	MN0201	G.max	Improved cultivar	United States		-95.7129	37.0902	H3
16NF4730	69.838	Titan	G.max	Improved cultivar	United States	Michigan	-85.6024	44.3148	H3
16NF4731	71.0626	Holt	G.max	Improved cultivar	United States	Nebraska	-99.9018	41.4925	H3
16NF4734	77.0073	Flint	G.max	Improved cultivar	United States	Ohio	-82.9071	40.4173	H3
16NF4735	76.7746	Burlison	G.max	Improved cultivar	United States	Illinois	-89.3985	40.6331	H3
16NF4736	75.9636	Athow	G.max	Improved cultivar	United States	Indiana	-86.1349	40.2672	H3
16NF4737	84.1838	Zane	G.max	Improved cultivar	United States	Ohio	-82.9071	40.4173	H1
16NF4741	79.3757	Flyer	G.max	Improved cultivar	United States	Ohio	-82.9071	40.4173	H3
16NF4742	102.165	TN4-94	G.max	Improved cultivar	United States		-95.7129	37.0902	H1
16NF4745	NA	Lonoke	G.max	Improved cultivar	United States	Arkansas	-91.8318	35.2011	H1
16NF475_476	NA	NiRiLiYa4Hao	G.max	Improved cultivar	Nigeria		8.67528	9.082	H2
16NF479_480	75.2492	ER-HUAN-YAN	G.max	Improved cultivar	Russia		105.319	61.524	H2
16NF483_484	99.7018	Franklin	G.max	Improved cultivar	United States	Illinois	-89.3985	40.6331	H1
16NF487_488	104.968	MT/BRS-63	G.max	Improved cultivar	Brazil		-51.9253	-14.235	H1
16NF489_490	92.0935	MQT/BR-45	G.max	Improved cultivar	Brazil		-51.9253	-14.235	H2
16NF49_50	58.7978	CHI-LU-SCHU	G.max	Improved cultivar	Russia		105.319	61.524	H3
16NF493_494	100.864	Sooty	G.max	Improved cultivar	China	Zhejiang	119.789	29.1416	H1
16NF495_496	88.8652	Padre	G.max	Improved cultivar	United States	Texas	-99.9018	31.9686	H1
16NF497_498	82.5549	Bolivar	G.max	Improved cultivar	United States	Mississippi	-89.3985	32.3547	H1
16NF499_500	98.6256	Pyramid	G.max	Improved cultivar	United States	Illinois	-89.3985	40.6331	H1
16NF5_6	35.8649	N17	G.max	Improved cultivar	Eastern Europe		37.9587	52.0055	H1
16NF505_506	62.0771	Namcheon	G.max	Improved cultivar	South Korea		127.767	35.9078	H1
16NF509_510	98.4613	Wilson Five B	G.max	Improved cultivar	United States		-95.7129	37.0902	H1
16NF511_512	95.4647	Wilson Five	G.max	Improved cultivar	United States		-95.7129	37.0902	H1
16NF521_522	78.8425	Accomac	G.max	Improved cultivar	United States	Virginia	-78.6569	37.4316	H1
16NF523_524	70.59	D83-3349	G.max	Improved cultivar	United States		-95.7129	37.0902	H1
16NF529_530	77.5398	Jangbaeeg	G.max	Improved cultivar	South Korea		127.767	35.9078	H1
16NF53_54	72.9785	L72-920	G.max	Improved cultivar	United States		-95.7129	37.0902	H1
16NF534	41.9711	Charleston	G.max	Improved cultivar	United States	Ohio	-82.9071	40.4173	H3
16NF535	58.9639	YouBiLie	G.max	Improved cultivar	Russia		105.319	61.524	H1
16NF55_56	68.1397	9234	G.max	Improved cultivar	United States		37.0902	-95.7129	H3
16NF559_560	69.298	Osage	G.max	Improved cultivar	United States		-95.7129	37.0902	H3
16NF561_562	83.5896	Tousan kei NA75	G.max	Improved cultivar	Japan		138.253	36.2048	H1
16NF565_566	77.1697	Koreane 4	G.max	Improved cultivar	North Korea		127.51	40.3399	H1
16NF567_568	40.7669	PI317334B	G.max	Landrace	Japan	Hokkaido	141.347	43.0646	H1
16NF57_58	62.8951	Tsurukogane	G.max	Improved cultivar	Japan		138.253	36.2048	H1
16NF573_574	53.6251	Yellow Morvel	G.max	Improved cultivar	United States		-95.7129	37.0902	H1
16NF581_582	74.3647	Surge	G.max	Improved cultivar	United States	South Dakota	-99.9018	43.9695	H3
16NF585_586	68.9583	MN1900	G.max	Improved cultivar	United States		-95.7129	37.0902	H3
16NF609_610	NA	Nathan	G.max	Improved cultivar	United States	Tennessee	-86.5804	35.5175	H1
16NF61_62	89.7558	Suzumaru	G.max	Improved cultivar	Japan		138.253	36.2048	H1
16NF615_616	88.656	Rhodes	G.max	Improved cultivar	United States	Missouri	-91.8318	37.9643	H1
16NF619_620	NA	Dillon	G.max	Improved cultivar	United States	South Carolina	-81.1637	33.8361	H1
16NF621_622	NA	NC-Roy	G.max	Improved cultivar	United States	North Carolina	-79.0193	35.7596	H1
16NF623_624	NA	Musen	G.max	Improved cultivar	United States	South Carolina	-81.1637	33.8361	H1
16NF625_626	77.7637	Stonewall	G.max	Improved cultivar	United States	Alabama	-86.9023	32.3182	H3
16NF627_628	NA	Benning	G.max	Improved cultivar	United States	Georgia	-82.9001	32.1656	H3
16NF63_64	51.1749	MONETA	G.max	Improved cultivar	Russia		105.319	61.524	H3
16NF633_634	NA	Motte	G.max	Improved cultivar	United States	South Carolina	-81.1637	33.8361	H1
16NF643	NA	UFV-3	G.max	Improved cultivar	United States		-95.7129	37.0902	H1
16NF644	NA	Jupiter R	G.max	Improved cultivar	United States		-95.7129	37.0902	H2
16NF645_646	47.4879	LongHuang1Hao	G.max	Improved cultivar	China	HeiLongJiang	130.97	45.3	H3
16NF65_66	61.4286	Kovean	G.max	Improved cultivar	United States		-95.7129	37.0902	H1
16NF69_70	54.0316	Kirsches Stamm 2008	G.max	Improved cultivar	Germany		10.4515	51.1657	H3
16NF7_8	36.4432	N07	G.max	Improved cultivar	Eastern Europe		37.9587	52.0055	H1
16NF71_72	56.5443	C‚àè691	G.max	Improved cultivar	Russia		105.319	61.524	H3
16NF73_74	84.0903	Dekabig	G.max	Improved cultivar	Italy		12.5674	41.8719	H3
16NF79_80	84.507	MN1301	G.max	Improved cultivar	United States		-95.7129	37.0902	H1
16NF83_84	57.4759	DanLi	G.max	Improved cultivar	Japan		138.253	36.2048	H1
16NF85_86	78.3207	PSB543	G.max	Improved cultivar	Russia		105.319	61.524	H1
16NF87_88	65.8661	Yumeyutaka	G.max	Improved cultivar	Japan		138.253	36.2048	H3
16NF89_90	65.2932	LS94-3207	G.max	Improved cultivar	United States	Illinois	-89.3985	40.6331	H1
16NF93_94	75.2849	A-66jia	G.max	Improved cultivar	Tailand		100.993	15.87	H1
16NF95_96	55.2697	Soja 277180	G.max	Improved cultivar	Germany		10.4515	51.1657	H3
16NF97_98	64.2223	GuanDong102	G.max	Improved cultivar	Japan		138.253	36.2048	H3
16NF99_100	67.7949	ZhongTe1Hao	G.max	Improved cultivar	Japan		138.253	36.2048	H3
16WC1501	NA		G.soja	G.soja	China	HeiLongJiang	126.39	51.43	H1
16WC1502	NA		G.soja	G.soja	China	HeiLongJiang	130.23	48.53	H1
16WC1503	NA		G.soja	G.soja	China	HeiLongJiang	126.59	46.38	H1
16WC1504	NA		G.soja	G.soja	China	HeiLongJiang	127.58	45.13	H1
16WC1505	NA		G.soja	G.soja	China	HeiLongJiang	130.07	44.03	H1
16WC1506	NA		G.soja	G.soja	China	JiLin	121.23	46.04	H1
16WC1507	NA		G.soja	G.soja	China	JiLin	121.32	45.22	H1
16WC1508	NA		G.soja	G.soja	China	JiLin	125.43	44.32	H1
16WC1509	NA		G.soja	G.soja	China	JiLin	125.5	44.09	H1
16WC1510	NA		G.soja	G.soja	China	JiLin	125.44	42.17	H1
16WC1511	NA		G.soja	G.soja	China	JiLin	126.09	41.06	H1
16WC1512	NA		G.soja	G.soja	China	LiaoNing	122.33	42.24	H1
16WC1513	NA		G.soja	G.soja	China	LiaoNing	121.44	42.03	H1
16WC1514	NA		G.soja	G.soja	China	LiaoNing	124.02	40.27	H1
16WC1515	NA		G.soja	G.soja	China	BeiJing	116.17	39.52	H1
16WC1516	NA		G.soja	G.soja	China	HeBei	117.56	40.58	H1
16WC1517	NA		G.soja	G.soja	China	HeBei	117.56	40.58	H1
16WC1518	NA		G.soja	G.soja	China	HeBei	119.09	39.42	H1
16WC1519	NA		G.soja	G.soja	China	HeBei	119.36	39.56	H1
16WC1521	NA		G.soja	G.soja	China	NingXia	105.4	37.29	H1
16WC1523	NA		G.soja	G.soja	China	ShanXi	111.08	39.23	H1
16WC1524	NA		G.soja	G.soja	China	ShanXi	112.18	39	H1
16WC1525	NA		G.soja	G.soja	China	ShanXi	111.55	37.02	H1
16WC1526	NA		G.soja	G.soja	China	ShanXi	112.51	36.5	H1
16WC1527	NA		G.soja	G.soja	China	ShanXi	112.25	35.29	H1
16WC1528	NA		G.soja	G.soja	China	ShanXi	110.43	35.37	H1
16WC1529	NA		G.soja	G.soja	China	ShanXi	110.43	34.42	H1
16WC1530	NA		G.soja	G.soja	China	ShanXi	110.45	36.28	H1
16WC1531	NA		G.soja	G.soja	China	ShanDong	122.24	37.1	H1
16WC1532	NA		G.soja	G.soja	China	ShanDong	118.28	36.42	H1
16WC1533	NA		G.soja	G.soja	China	ShanDong	118.14	37.29	H1
16WC1534	NA		G.soja	G.soja	China	GanSu	104.41	36.34	H1
16WC1535	NA		G.soja	G.soja	China	GanSu	108.22	35.29	H1
16WC1536	NA		G.soja	G.soja	China	GanSu	107.24	35.09	H1
16WC1537	NA		G.soja	G.soja	China	HeNan	114.3	35.35	H1
16WC1538	NA		G.soja	G.soja	China	HeNan	113.57	35.03	H1
16WC1539	NA		G.soja	G.soja	China	HeNan	112.05	34.08	H1
16WC1540	NA		G.soja	G.soja	China	HeNan	113.03	33.52	H1
16WC1541	NA		G.soja	G.soja	China	HeNan	112.35	33.02	H1
16WC1542	NA		G.soja	G.soja	China	HeNan	112.35	35.06	H1
16WC1543	NA		G.soja	G.soja	China	HeNan	113.02	34.27	H1
16WC1544	NA		G.soja	G.soja	China	HeNan	114.53	33.27	H1
16WC1545	NA		G.soja	G.soja	China	HeNan	114.01	34.4	H1
16WC1546	NA		G.soja	G.soja	China	HeNan	113.57	35.03	H1
16WC1547	NA		G.soja	G.soja	China	ShaanXi	109.06	35.07	H1
16WC1548	NA		G.soja	G.soja	China	ShaanXi	107.08	34.21	H1
16WC1549	NA		G.soja	G.soja	China	ShaanXi	109.09	32.26	H1
16WC1550	NA		G.soja	G.soja	China	ShaanXi	109.57	33.55	H1
16WC1551	NA		G.soja	G.soja	China	JiangSu	119.15	34.23	H1
16WC1552	NA		G.soja	G.soja	China	JiangSu	120.17	31.4	H1
16WC1553	NA		G.soja	G.soja	China	AnHui	117.53	33.1	H1
16WC1554	NA		G.soja	G.soja	China	AnHui	115.16	33.03	H1
16WC1555	NA		G.soja	G.soja	China	SiChuan	106.5	32.21	H1
16WC1556	NA		G.soja	G.soja	China	SiChuan	108.08	32.05	H1
16WC1557	NA		G.soja	G.soja	China	SiChuan	107.3	31.13	H1
16WC1558	NA		G.soja	G.soja	China	SiChuan	108.46	28.5	H1
16WC1559	NA		G.soja	G.soja	China	SiChuan	103.55	30.25	H2
16WC1560	NA		G.soja	G.soja	China	HuBei	109.28	30.17	H1
16WC1561	NA		G.soja	G.soja	China	HuBei	110.02	29.53	H1
16WC1562	NA		G.soja	G.soja	China	HuBei	111.5	31.47	H1
16WC1563	NA		G.soja	G.soja	China	HuBei	110.49	32.51	H1
16WC1564	NA		G.soja	G.soja	China	HuBei	113.48	31.36	H1
16WC1565	NA		G.soja	G.soja	China	ZheJiang	119.55	28.27	H1
16WC1566	NA		G.soja	G.soja	China	ZheJiang	120.33	27.4	H1
16WC1567	NA		G.soja	G.soja	China	Tibet	97.29	28.39	H1
16WC1568	NA		G.soja	G.soja	China	JiangXi	115.47	29.28	H1
16WC1569	NA		G.soja	G.soja	China	JiangXi	116.49	28.12	H1
16WC1570	NA		G.soja	G.soja	China	JiangXi	115.21	26.2	H1
16WC1571	NA		G.soja	G.soja	China	HuNan	109.26	29.28	H1
16WC1572	NA		G.soja	G.soja	China	HuNan	109.36	27.59	H1
16WC1573	NA		G.soja	G.soja	China	HuNan	112.48	27.15	H1
16WC1574	NA		G.soja	G.soja	China	HuNan	112.36	26.54	H1
16WC1575	NA		G.soja	G.soja	China	HuNan	111.37	26.13	H1
16WC1576	NA		G.soja	G.soja	China	GuiZhou	108.08	27.03	H1
16WC1577	NA		G.soja	G.soja	China	GuiZhou	108.23	28	H1
16WC1578	NA		G.soja	G.soja	China	GuiZhou	108.23	28	H1
16WC1579	NA		G.soja	G.soja	China	FuJian	117.19	27.33	H1
16WC1580	NA		G.soja	G.soja	China	FuJian	118.19	27.03	H1
16WC1581	NA		G.soja	G.soja	China	FuJian	117.02	25.06	H1
16WC1582	NA		G.soja	G.soja	China	FuJian	118.45	26.35	H1
16WC1583	NA		G.soja	G.soja	China	FuJian	117.29	25.56	H1
16WC1584	NA		G.soja	G.soja	China	YunNan	100.51	27.18	H1
16WC1585	NA		G.soja	G.soja	China	GuangDong	113.16	24.47	H1
16WC1586	NA		G.soja	G.soja	China	GuangDong	112.38	24.29	H1
16WC1587	NA		G.soja	G.soja	China	GuangXi	111.04	25.56	H1
16WC1588	NA		G.soja	G.soja	China	GuangXi	110.49	24.5	H1
16WC1589	NA		G.soja	G.soja	China	GuangXi	110	24.59	H1
16WC1590	NA		G.soja	G.soja	China	GuangXi	109.4	23.57	H1
16WC1591	NA		G.soja	G.soja	China	NeiMengGu	110.52	39.4	H1
16WC1592	NA		G.soja	G.soja	China	NeiMengGu	110.52	39.4	H1
16WC1593	NA		G.soja	G.soja	China	ShanXi	112.33	37.47	H1
16WC1594	NA		G.soja	G.soja	China	ShanXi	112.33	37.47	H1
16WC1595	NA		G.soja	G.soja	China	ShanDong	117.09	37.1	H1
16WC1596	NA		G.soja	G.soja	China	LiaoNing	123.5	42.18	H1
16WC1597	NA		G.soja	G.soja	China	HeBei	118.43	40	H1
16WC1598	NA		G.soja	G.soja	Japan		132.57	32.47	H1
16WC1599	NA		G.soja	G.soja	South Korea		127.27	37.12	H1
16WC1600	NA		G.soja	G.soja	South Korea		127.38	36.51	H1
16WC1601	NA		G.soja	G.soja	South Korea		127.33	36.46	H1
16WC1602	NA		G.soja	G.soja	Japan		138.6	35.6	H1
16WC1603	NA		G.soja	G.soja	Japan		137.3	36.3	H1
16WC1604	NA		G.soja	G.soja	Japan		140.17	36.2	H1
16WC1605	NA		G.soja	G.soja	Japan		139.35	36.19	H1
16WC1606	NA		G.soja	G.soja	Japan		139.29	35.44	H1
16WC1607	NA		G.soja	G.soja	Japan		132.47	33.59	H1
16WC1608	NA		G.soja	G.soja	Japan		134.27	34.4	H1
16WC1609	NA		G.soja	G.soja	Japan		129.3	32.6	H1
16WC1610	NA		G.soja	G.soja	Japan		130.4	32.4	H1
16WC1611	NA		G.soja	G.soja	Russia	Amur	127.48	54.6035	H1
16WC1612	NA		G.soja	G.soja	Russia	Khabarovsk	135.58	48.3	H1
16WC1613	NA		G.soja	G.soja	Russia	Khabarovsk	135.58	48.3	H1
HF37	53.3213	HeFeng37	G.max	Improved cultivar	China	HeiLongJiang	130.37	46.82	H2
HF38	50.795	HeFeng38	G.max	Improved cultivar	China	HeiLongJiang	130.37	46.82	H3
HF53	50.015	HeFeng53	G.max	Improved cultivar	China	HeiLongJiang	130.37	46.82	H3
HF54	58.1345	HeFeng54	G.max	Improved cultivar	China	HeiLongJiang	130.37	46.82	H3
HN58	40.0681	HeNong58	G.max	Improved cultivar	China	HeiLongJiang	130.37	46.82	H1
HN92	46.7091	HeNong92	G.max	Improved cultivar	China	HeiLongJiang	130.37	46.82	H3
HN97	44.9349	HeNong97	G.max	Improved cultivar	China	HeiLongJiang	130.37	46.82	H3
LYH11	NA	ManCangJin	G.max	Landrace	China	LiaoNing	123.24	42.3	H1
LYH24	87.9634	XiaoBaiDou	G.max	Landrace	China	ShanXi	114.03	40.26	H1
LYH29	85.7526	YuanXiaoHeiDou	G.max	Landrace	China	ShanXi	113.17	39.11	H1
LYH34	NA	XiaoHuangDou	G.max	Landrace	China	ShanDong	117.55	35.43	H1
LYH39	61.6417	QiYueZha	G.max	Landrace	China	ShanDong	117.08	36.11	H1
LYH43	79.1796	YongChengXiaoQingDou	G.max	Landrace	China	HeNan	116.24	33.56	H1
LYH44	79.6649	DanChengTieJiaoQing	G.max	Landrace	China	HeNan	115.12	33.31	H1
LYH46	67.9219	ZhengZhouDaZiQingDou	G.max	Landrace	China	HeNan	113.38	34.47	H1
LYH47	75.8907	ShangQiuZhuGanQing	G.max	Landrace	China	HeNan	115.48	34.27	H1
LYH5	NA	NeHeZaoBanYue	G.max	Landrace	China	HeiLongJiang	124.52	48.28	H1
LYH52	NA	GuanYunHongMaoChun	G.max	Landrace	China	JiangSu	119.15	34.23	H1
LYH63	NA	RuiJinQingPiDou	G.max	Landrace	China	JiangXi	116.02	25.55	H1
LYH66	45.9253	WangQingZaoDaDou	G.max	Landrace	China	JiLin	129.45	43.19	H3
LYH7	NA	BaiMoShiDou	G.max	Landrace	China	HeiLongJiang	126.33	45.43	H1
LYH78	64.0651	YuanHuangDou	G.max	Landrace	China	ShanXi	113.2	40.06	H3
LYH79	79.3168	ZaoShu1Hao	G.max	Landrace	China	ShanXi	112.45	38.43	H1
LYH80	NA	XiaoHeiDou	G.max	Landrace	China	ShanXi	113.32	37.2	H1
LYH89	84.9939	Tian'eDan	G.max	Landrace	China	ShaanXi	109.09	32.26	H1
SAMN02946649	NA		G.soja	G.soja	Japan		138.253	36.2048	H1
SAMN02946652	NA		G.soja	G.soja	China	TaiWan	120.961	23.6978	H1
SAMN02946655	NA		G.soja	G.soja	Japan		138.253	36.2048	H1
SAMN02946682	NA		G.soja	G.soja	South Korea		127.767	35.9078	H1
SN15	60.3988	SuiNong15	G.max	Improved cultivar	China	HeiLongJiang	126.59	46.38	H3
SN50	NA	SuiNong50	G.max	Improved cultivar	China	HeiLongJiang	126.59	46.38	H3
SN53	56.9878	SuiNong53	G.max	Improved cultivar	China	HeiLongJiang	126.59	46.38	H3
SN56	60.3759	SuiNong56	G.max	Improved cultivar	China	HeiLongJiang	126.59	46.38	H2
SN58	50.034	SuiNong58	G.max	Improved cultivar	China	HeiLongJiang	126.59	46.38	H2
SN68	58.7442	SuiNong68	G.max	Improved cultivar	China	HeiLongJiang	126.59	46.38	H2
SN69	62.3655	SuiNong69	G.max	Improved cultivar	China	HeiLongJiang	126.59	46.38	H2
SN70	60.239	SuiNong70	G.max	Improved cultivar	China	HeiLongJiang	126.59	46.38	H2
SN75	61.5322	SuiNong75	G.max	Improved cultivar	China	HeiLongJiang	126.59	46.38	H2
SN76	63.0751	SuiNong76	G.max	Improved cultivar	China	HeiLongJiang	126.59	46.38	H2
SN8	68.3548	SuiNong8Hao	G.max	Improved cultivar	China	HeiLongJiang	126.59	46.38	H3
WD79	NA		G.soja	G.soja	China	LiaoNing	124.02	42.33	H1
WD83	NA		G.soja	G.soja	China	NeiMengGu	106.46	39.4	H1
WD85	NA		G.soja	G.soja	China	NeiMengGu	123.28	48.07	H1
WD86	NA		G.soja	G.soja	China	HeBei	118.43	40	H1
WD91	NA		G.soja	G.soja	China	JiangSu	120.27	32.32	H1
WD94	NA		G.soja	G.soja	China	LiaoNing	123.5	42.18	H1
Z112	90.9968	XiaoHeiDou	G.max	Landrace	China	ShanXi	113.2	40.06	H1
Z114	93.2528	CaiHuangDou	G.max	Landrace	China	ShanXi	112.56	39.03	H1
Z116	NA	HeiDou	G.max	Landrace	China	ShanXi	112.33	37.47	H1
Z118	90.2693	WangZhuangHeiDou	G.max	Landrace	China	ShanXi	112.59	37.04	H1
Z120	NA	ErHeiDou	G.max	Landrace	China	ShanXi	113.15	36.05	H1
Z122	NA	XiaoHeiDou	G.max	Landrace	China	ShanXi	112.55	35.47	H1
Z123	NA	DaHeiDou	G.max	Landrace	China	ShanXi	110.38	36.46	H1
Z124	NA	DaHeiDou	G.max	Landrace	China	ShanXi	111.43	35.44	H1
Z125	83.1794	XiaHeiDou	G.max	Landrace	China	ShanXi	110.45	36.28	H1
Z126	NA	HeiDou	G.max	Landrace	China	ShanXi	111.13	35.08	H1
Z127	NA	HeiDou	G.max	Landrace	China	ShanXi	111.13	35.08	H1
Z128	NA	BaYueZhaHeiDou	G.max	Landrace	China	ShanXi	110.43	34.42	H1
Z130	NA	HeiDou	G.max	Landrace	China	ShanXi	111.13	34.52	H1
Z131	83.2007	HongChaDou	G.max	Landrace	China	ShanXi	113.16	35.46	H1
Z135	NA	ChaDou	G.max	Landrace	China	ShanDong	118.01	37.23	H1
Z136	NA	XiaoShiDou	G.max	Landrace	China	ShanDong	118.01	37.23	H1
Z147	NA	HeiDou	G.max	Landrace	China	GanSu	108.01	35.49	H1
Z155	NA	KangXian1Hao	G.max	Improved cultivar	China	HeiLongJiang	125.24	46.3	H1
Z156	65.9007	KangXian2Hao	G.max	Improved cultivar	China	HeiLongJiang	125.24	46.3	H1
Z157	NA	JinPin78	G.max	Improved cultivar	China	ShanXi	112.55	37.87	H1
Z164	91.6684	DaHeiDou	G.max	Landrace	China	ShanXi	113.17	39.11	H1
Z165	NA	ChangLiHei	G.max	Landrace	China	LiaoNing	119.43	41.05	H1
Z166	NA	YinManZiHeiDou	G.max	Landrace	China	ShanXi	111.34	36.41	H1
Z169	NA	DaHeiDou	G.max	Landrace	China	HeBei	114.3	37.17	H1
Z171	99.4706	HeiJiaCao	G.max	Landrace	China	ShanXi	113.04	36.12	H1
Z174	NA	MengDou11	G.max	Improved cultivar	China	NeiMengGu	122.75	47.98	H1
Z181	66.6533	Dunajka	G.max	Improved cultivar	Poland		19.1451	51.9194	H1
Z184	82.8686	ShiDaDou1Hao	G.max	Improved cultivar	China	XinJiang	86.03	44.3	H1
Z185	59.3866	DaHeiHeDaDou	G.max	Landrace	China	NeiMengGu	113.1	40.27	H1
Z188	64.267	GongDou7Hao	G.max	Improved cultivar	China	SiChuan	104.45	29.21	H1
Z19	NA	NiuShiHuangHeiDou	G.max	Landrace	China	HeBei	114.12	38.19	H1
Z21	60.6621	XiaoBaiHuaHeiDou	G.max	Landrace	China	HeBei	114.59	38.45	H1
Z27	NA	HeiDou	G.max	Landrace	China	HeBei	114.5	38.02	H1
Z29	73.3959	XiaoHeiDou	G.max	Landrace	China	ShanXi	113.1	39.34	H1
Z32	NA	DaHeiDou	G.max	Landrace	China	ShanXi	112.11	39.05	H1
Z36	57.7133	DaHeiDou	G.max	Landrace	China	ShanXi	112.56	39.03	H1
Z38	84.0516	DaHeiDou	G.max	Landrace	China	ShanXi	112.45	38.43	H1
Z39	NA	HeiHeiDou	G.max	Landrace	China	ShanXi	111.4	38.16	H1
Z4	65.1548	Essex	G.max	Improved cultivar	United States	Virginia	-78.6569	37.4316	H3
Z40	68.325	DaHeiDou	G.max	Landrace	China	ShanXi	112.45	39.31	H1
Z42	NA	HeiGunDou	G.max	Landrace	China	ShanXi	111.56	38.21	H1
Z43	94.3692	XiaoHeiDou	G.max	Landrace	China	ShanXi	111.56	38.21	H1
Z44	67.9358	PingDingXiaoHeiDou	G.max	Landrace	China	ShanXi	112.4	38.03	H1
Z45	NA	PingDingShan	G.max	Landrace	China	ShanXi	112.44	37.41	H1
Z47	89.1446	HeiHeiDou	G.max	Landrace	China	ShanXi	111.08	37.32	H1
Z49	NA	HeiDou	G.max	Landrace	China	ShanXi	112.51	36.5	H1
Z5	NA	PI 88788	G.max	Landrace	China	Liaoning	122.529	41.9437	H1
Z51	NA	XiaoHeiDou	G.max	Landrace	China	ShanXi	112.11	35.42	H1
Z69	NA	WuXiLiuYueKu	G.max	Landrace	China	JiangSu	120.16	31.33	H1
Z78	83.6512	DaiMiDou	G.max	Landrace	China	HuBei	114.23	30.41	H2
Z89	NA	BeiGaoHuangHeiDou	G.max	Landrace	China	HeBei	115.34	38.29	H1
Z91	NA	XuZhuangDaHeiDou	G.max	Landrace	China	HeBei	115.19	38.57	H1
Z92	79.4948	GaoJiaYingHeiDou	G.max	Landrace	China	HeBei	115.17	40.57	H1
Z95	71.3687	XiaoLiHeiDou	G.max	Landrace	China	HeBei	115.5	38.26	H1
Z99	NA	HeiDou	G.max	Landrace	China	HeBei	115.44	38.14	H1
