# Supplementary material for: PH13 improves soybean shade traits and enhances yield for high-density planting at high latitudes
Source: Nat Commun. 2023 Oct 26;14:6813. doi: 10.1038/s41467-023-42608-5 (PMC10603158; doi:10.1038/s41467-023-42608-5)
Supplement: Supplementary file 11 — Supplementary Data 8 [file 41467_2023_42608_MOESM11_ESM.xlsx]

## Sheet: Supplementary Data 8
Supplementary Data 8. The primer in this study.
Primer name	Primer sequence	Purpose
GmPH13-insert-T-F1	AAAACGAGCAGAATCCAGAGGG	For detection of insertion in GmPH13(3'N)
GmPH13-insert-T-R1	TCCAGAGTTTCGCCTTCCATAT	For detection of insertion in GmPH13(3'N)
GmPH13-insert-T-F2	CTTTGGTGATTTGATCGGTAAT	For detection of insertion in GmPH13(5'N)
GmPH13-insert-T-R2	ATGCTGGATGTATAATGAGTTG	For detection of insertion in GmPH13(5'N)
GmPH13-insert-T-F4	AGTTTTTCGCTACTGCCGGTG	For detection of insertion in GmPH13(insertion of fragment overall length )
GmPH13-insert-T-R4	TCTTCAAGTGAACTGGCTTTGT	For detection of insertion in GmPH13(insertion of fragment overall length )
GmPH13-e3-qF	ACTTCCTTAATGAACAGAGA	RT-qPCR
GmPH13-e3-qR	AATTCTAACAGCAACTCCT	RT-qPCR
GmPH13-3utr-qF	CGTCTACACATCAATCTAC	RT-qPCR
GmPH13-3utr-qR	TCCGCTATGAACTACTAAT	RT-qPCR
GmCOP1a-qF	GCGATTGCCCTTGCTGCGGCG	RT-qPCR
GmCOP1a-qR	ATACCTGCCGAAAATGTTCG	RT-qPCR
GmCOP1b-qF	GCGATTGCCCTTGCTGCGGCC	RT-qPCR
GmCOP1b-qR	ATGCCTGCCGGAAATGTTCC	RT-qPCR
Cris-StuI-U6-F	TAGATCGGAAGCTTAGGCCTAAAATAAATGGTAAAATGTC	Construction of CRISPR/Cas9 vectors
U6-R	CAATCCATGTGGTGGCACAT	Construction of CRISPR/Cas9 vectors
sgRNA-XbaI-R	GGCAACGCGTTCTAGAAAAAAAAGCACCGACTCGGT	Construction of CRISPR/Cas9 vectors
GmPH13-target1-F	AATGTGCCACCACATGGATT GAAGGGTTCATTGTCCTCAA GTTTTAGAGCTAGAAATAGCAA	Construction of CRISPR/Cas9 vectors
GmPH13-target2-F	AATGTGCCACCACATGGATTGTCAGTGTAGCGCATTCTCAGTTTTAGAGCTAGAAATAGCAA	Construction of CRISPR/Cas9 vectors
GmPH13-target3-F	AATGTGCCACCACATGGATTGTTGTCGAGTGCCGTGTATGGTTTTAGAGCTAGAAATAGCAA	Construction of CRISPR/Cas9 vectors
GmPHP-target1-F	AATGTGCCACCACATGGATT GTGATGCCTCACCCGAAAAG GTTTTAGAGCTAGAAATAGCAA	Construction of CRISPR/Cas9 vectors
GmPHP-target2-F	AATGTGCCACCACATGGATTGATGACATGACGAAGCAGGAGTTTTAGAGCTAGAAATAGCAA	Construction of CRISPR/Cas9 vectors
GmPHD-target1-F	AATGTGCCACCACATGGATT GAAGGGTTCATTGTCCTCAA GTTTTAGAGCTAGAAATAGCAA	Construction of CRISPR/Cas9 vectors
GmPHD-target2-F	AATGTGCCACCACATGGATTGATGGGGTGATATTAGCTTGGTTTTAGAGCTAGAAATAGCAA	Construction of CRISPR/Cas9 vectors
pA7-GmPH13-F	CGAATTCCTGCAGCCCGGGATGTGTTGTTGTACTTGGCCTA	Subcellular localization
pA7-GmPH13-R	CTCACCATACTAGTGGATCCCCATCTCCAGAATTTTGACA	Subcellular localization
pA7-GmPH13-H3-F	CGAATTCCTGCAGCCCGGGATGTGTTGTTGTACTTGGCCTA	Subcellular localization
pA7-GmPH13-H3-R	CTCACCATACTAGTGGATCCGCAGCAAACATTTGCCTTGG	Subcellular localization
pGBKT7-GmPH13-F	CATGGAGGCCGAATTCATGTGTTGTTGTACTTGGCC	Yeast two-hybrid assays
pGBKT7-GmPH13-R	GCAGGTCGACGGATCCAACCATCTCCAGAATTTTGA	Yeast two-hybrid assays
pGBKT7-GmPH13-H3-F	CATGGAGGCCGAATTCATGTGTTGTTGTACTTGGCC	Yeast two-hybrid assays
pGBKT7-GmPH13-H3-R	GCAGGTCGACGGATCCGCAGCAAACATTTGCCTTGG	Yeast two-hybrid assays
pGADT7-GmCOP1a-F	GGAGGCCAGTGAATTCATGGAAGAGCTCTCAGCGGGGC	Yeast two-hybrid assays
pGADT7-GmCOP1a/b-R	CGAGCTCGATGGATCCAGCTGCAAGCACCAGCACTTTG	Yeast two-hybrid assays
pGADT7-GmCOP1b-F	GGAGGCCAGTGAATTCATGGAAGAGCTCTCCGCGGGGC	Yeast two-hybrid assays
0641-GmPH13-F	AGAGCCACCATGCTCGAGATGTGTTGTTGTACTTGGCCTA	Construction of complementation vectors/Co-immunoprecipitation (Co-IP)
0641-GmPH13-R	CCACTAGTCCCGGGCTCGAGAACCATCTCCAGAATTTTGACA	Construction of complementation vectors/Co-immunoprecipitation (Co-IP)
0641-GmPH13-H3-F	AGAGCCACCATGCTCGAGATGTGTTGTTGTACTTGGCCTA	Co-immunoprecipitation (Co-IP)
0641-GmPH13-H3-R	CCACTAGTCCCGGGCTCGAGGCAGCAAACATTTGCCTTGG	Co-immunoprecipitation (Co-IP)
ATTB-GmCOP1a-F	GTGGGGACAAGTTTGTACAAAAAAGCAGGCTTCATGGAAGAGCTCTCAGCGGGGC	Co-immunoprecipitation (Co-IP)
ATTB-GmCOP1a/b-R	GTGGGGACCACTTTGTACAAGAAAGCTGGGTCAGCTGCAAGCACCAGCACTTTG	Co-immunoprecipitation (Co-IP)
ATTB-GmCOP1b-F	GTGGGGACAAGTTTGTACAAAAAAGCAGGCTTCATGGAAGAGCTCTCCGCGGGGC	Co-immunoprecipitation (Co-IP)
