# Supplementary material for: PH13 improves soybean shade traits and enhances yield for high-density planting at high latitudes
Source: Nat Commun. 2023 Oct 26;14:6813. doi: 10.1038/s41467-023-42608-5 (PMC10603158; doi:10.1038/s41467-023-42608-5)
Supplement: Supplementary file 13 — Source Data [file 41467_2023_42608_MOESM13_ESM.xlsx]

## Sheet: Fig. 2b
Fig.2b Plant height data of the WT and its transgeneic lines
Plant height (cm)	W82H1	ph13-1	ph13-2	TL1H3	ph13-4	ph13-6	H1-OE1/H3	H1-OE2/H3
Rep1	112	76	83	89	70	62	94	94
Rep2	117	82	82	85	68	69	96	96
Rep3	118	82	74	87	70	70	95	90
Rep4	121	71	86	89	65	66	88	88
Rep5	114	81	80	90	64	68	86	88
Rep6	116	78	82	86	64	60	85	92
Rep7	120	86	81	87	69	70	92	94
Rep8	118	77	79	89.5	77	67	96	88
Rep9	115	76	84	85	69	65	90	87
Rep10	125	87	83	86	68	72	91	90

## Sheet: Fig. 2c
Fig. 2c The plant height of the near-isogenic lines (NILs)
Plant height (cm)	NILH1	NILH3
Rep1	65	43
Rep2	49	47
Rep3	57	44
Rep4	55	45
Rep5	50	33
Rep6	54	52
Rep7	46	51
Rep8	49	51
Rep9	50	23
Rep10	62	50
Rep11	41	36
Rep12	54	53
Rep13	52	50
Rep14	52	38
Rep15	55	43
Rep16	52	43
Rep17	46	40
Rep18	52	46
Rep19	55	35
Rep20	57	40
Rep21	43	37
Rep22	42	40
Rep23	62	47
Rep24	60	38
Rep25	43	48
Rep26	59	38
Rep27	50	47
Rep28	48	54
Rep29	44	28
Rep30	46	52
Rep31	56	47
Rep32	46	46
Rep33	45	40
Rep34	44	40
Rep35	62	46
Rep36	55	48
Rep37	62	36
Rep38	62	42
Rep39	57	36
Rep40	61	38
Rep41	49	46
Rep42	55
Rep43	50
Rep44	48
Rep45	59

## Sheet: Fig. 4a,b,c
Fig.4a-c Relative expression data of different haplotypes of PH13 and GmCOP1s
	The expression of exon 3				The expression of 3'UTR
	PH13H1	PH13H3			PH13H1	PH13H3			GmCOP1a	GmCOP1b
ZT0	0.0305232	0.0231767		ZT0	0.118421	0.00248328		ZT0	0.0144605	0.0147557
	0.0342041	0.0300957			0.158833	0.00214743			0.0160165	0.0243289
	0.0278304	0.0255815			0.206035	0.0030311			0.0169216	0.0180772
ZT4	0.0211298	0.0203292		ZT4	0.0717332	0.00258442		ZT4	0.0144286	0.0204395
	0.0206172	0.0204189			0.106835	0.0025359			0.0113987	0.0221803
	0.0221104	0.0297081			0.122501	0.00342152			0.0129136	0.0213099
ZT8	0.00625851	0.019388		ZT8	0.058337	0.00148885		ZT8	0.00399194	0.00721397
	0.00849522	0.0141885			0.110983	0.0008263			0.00622493	0.0114785
	0.00574063	0.020195			0.0631566	0.000750417			0.00411491	0.00727148
ZT12	0.00298098	0.00254569		ZT12	0.0257185	0.000184492		ZT12	0.0015947	0.00127545
	0.00202511	0.00663831			0.0223371	0.000201363			0.00106572	0.00102669
	0.00371017	0.004592			0.0262441	0.000412529			0.00230668	0.00197784
ZT16	0.00270555	0.00511922		ZT16	0.0286823	0.000189002		ZT16	0.000762073	0.000506662
	0.00312062	0.00322881			0.0366546	0.00012466			0.000430665	0.000798905
	0.00374819	0.00714771			0.0383875	0.000136304			0.00111413	0.000652783
ZT20	0.0173437	0.0265377		ZT20	0.166133	0.00130201		ZT20	0.00177109	0.00327435
	0.0150106	0.0187268			0.124862	0.00172518			0.00114185	0.00286944
	0.0239827	0.0211908			0.105556	0.00198458			0.00138854	0.00373636
ZT24	0.0408633	0.0244512		ZT24	0.183647	0.00159854		ZT24	0.0122024	0.0220218
	0.0319342	0.0337267			0.157884	0.00189243			0.00704301	0.0124741
	0.0509423	0.0232046			0.162894	0.00112181			0.0101677	0.0218452

## Sheet: Fig. 4e
Fig.4e H2Y for the interactions between different haplotypes of PH13 with GmCOP1s.
1.AD+BD
2.AD-GmCOP1a+BD
3.AD-GmCOP1b+BD
4.AD+BD-PH13H1
5.AD+BD-PH13H2
6.AD+BD-PH13H3
7.AD-GmCOP1a+BD-PH13H1
8.AD-GmCOP1a+BD-PH13H2
9.AD-GmCOP1a+BD-PH13H3
10.AD-GmCOP1b+BD-PH13H1
11.AD-GmCOP1b+BD-PH13H2
12.AD-GmCOP1b+BD-PH13H3
Note：
Dotted areas denote blots’ images included in the manuscript.

## Sheet: Fig. 4f
Figure. 4f Co-IP raw picture to verify the interaction between each PH13 haplotype with GmCOP1b in tobacco leaves.
Note：	Dotted areas denote blots’ images included in the manuscript.

## Sheet: Fig. 4g
Figure.4g Immunoblots showing the protein levels of STF1/2 in the NHLH1 and NHLH3 lines under diurnal conditions.
Note：	Dotted areas denote blots’ images included in the manuscript.

## Sheet: Fig. 4h
Fig. 4h+SFig. 14 Quantitative assay of the protein abundance of STF1/2 in NIL lines using ImageJ software.
Replication 1							Replication 2							Replication 3
		STF1/2	HSP70	STF1/2/HSP70	Normalized				STF1/2	HSP70	STF1/2/HSP70	Normalized				STF1/2	HSP70	STF1/2/HSP70	Normalized
NILH1	ZT0	184.478	434.805	0.424277	1		NILH1	ZT0	130.652	464.634	0.281194	1		NILH1	ZT0	137.778	313.261	0.439819	1
	ZT4	357.845	335.738	1.06585	2.51215			ZT4	262.158	629.93	0.416171	1.48001			ZT4	406.903	759.431	0.5358	1.21823
	ZT8	453.568	385.009	1.17807	2.77666			ZT8	378.533	1141.86	0.331506	1.17892			ZT8	322.633	655.524	0.492176	1.11904
	ZT12	214.519	333.457	0.643318	1.51627			ZT12	206.867	743.546	0.278217	0.98941			ZT12	565.968	613.716	0.922199	2.09677
	ZT16	190.685	333.736	0.571366	1.34668			ZT16	245.238	500.923	0.489572	1.74104			ZT16	533.123	521.495	1.0223	2.32436
	ZT20	139.372	367.464	0.37928	0.893945			ZT20	152.999	402.105	0.380495	1.35314			ZT20	309.113	351.333	0.879831	2.00044
	ZT24	134.274	250.013	0.537067	1.26584			ZT24	89.3553	337.476	0.264776	0.94161			ZT24	140.851	311.956	0.451508	1.02658
NILH3	ZT0	262.818	322.608	0.814666	1.92013		NILH3	ZT0	262.649	417.502	0.629097	2.23723		NILH3	ZT0	371.455	377.143	0.984918	2.23937
	ZT4	439.763	352.803	1.24648	2.9379			ZT4	419.481	436.633	0.960718	3.41656			ZT4	377.856	365.165	1.03475	2.35268
	ZT8	959.374	542.971	1.7669	4.16449			ZT8	681.347	571.995	1.19118	4.23614			ZT8	784.022	446.171	1.75722	3.99533
	ZT12	788.995	591.479	1.33394	3.14402			ZT12	353.692	510.529	0.692795	2.46376			ZT12	436.783	425.446	1.02665	2.33425
	ZT16	596.751	554.498	1.0762	2.53656			ZT16	264.239	415.939	0.635284	2.25923			ZT16	440.293	325.864	1.35116	3.07207
	ZT20	1098.8	897.73	1.22398	2.88485			ZT20	155.249	341.135	0.455097	1.61844			ZT20	162.224	261.471	0.620428	1.41064
	ZT24	404.157	401.975	1.00543	2.36974			ZT24	226.205	431.844	0.523812	1.86281			ZT24	206.055	405.006	0.50877	1.15677

## Sheet: Fig. 5b
Figure. 5b Plant height and internode length of the indicated lines under different light regimes.
WL	TL1H3							ph13-4							php-1							phd-1
Length (cm)	Rep1	Rep2	Rep3	Rep4	Rep5	Rep6		Rep1	Rep2	Rep3	Rep4	Rep5	Rep6		Rep1	Rep2	Rep3	Rep4	Rep5	Rep6		Rep1	Rep2	Rep3	Rep4	Rep5	Rep6
Hypocotyl (Node1)	6.5	5.6	4.5	5	5.5	3.8		5	4	4.3	4	4	5		3.5	4	5.5	3.5	5	4.5		2	2.3	2.5	2.5	3	2.8
Node2	5	6.5	4.7	5.3	6	5		4.5	3.9	4	3.5	6	4.7		7.5	8.5	6	6.7	7.5	5.8		5	4	4.5	4.5	5.5	4.5
Node3	3.5	4	4.3	4.6	3.5	3.5		3	2.5	3	3.5	3.5	3.5		2.5	2.8	2.5	5.6	3.5	2.4		4.5	5.5	3	4.5	4	2.9
Node4	5	6	6.9	7.2	4.5	5.5		4	6	5	6	2.5	5.2		3	4.5	1.5	1.7	3.5	1.7		5	6.5	4	6	4	4.2
Node5	11.3	7	7.5	10	10.6	10.3		7.5	7.5	7.7	8	7.5	6.7		7	6.2	7	5	4.5	6.9		5	3	6	4.5	5	5.6
Node6	6.9	6.8	7	8.5	7.5	7		4	4.5	5.2	5	4.5	5.2		4	2.5	4.7	3	3.5	4.8		2	1	3.5	3	2	3.2
Node7	2.5	1.8	2.8	2.6	1.5	2		2.2	3	2.5	2.5	2.4	2		1	1	1.5	2	1.5	1.4		0.5	0.5	1	1.5	1.5	0.8
Node8	1	1.5	1.2	1.4	0.5	1		1.5	0.5	1	1	1.8	1.5		0.5
Plant height	41.7	39.2	38.9	44.6	39.6	38.1		31.7	31.9	32.7	33.5	32.2	33.8		29	29.5	28.7	27.5	29	27.5		24	22.8	24.5	26.5	25	24
LBL	TL1H3							ph13-4							php-1							phd-1
Length (cm)	Rep1	Rep2	Rep3	Rep4	Rep5	Rep6		Rep1	Rep2	Rep3	Rep4	Rep5	Rep6		Rep1	Rep2	Rep3	Rep4	Rep5	Rep6		Rep1	Rep2	Rep3	Rep4	Rep5	Rep6
Hypocotyl (Node1)	6	5.5	5.7	7	6.5	6.8		5.5	3.5	6	4.5	4.5	4		3.2	5.2	5	4.5	3.5	3.5		2	2.8	2.8	2.2	3	3.1
Node2	7	11	6	7.5	10	9		8	9.5	6.8	8.5	8.5	8.7		8.3	5.3	7.3	7.5	8.2	9		5	4.6	4.4	3.4	5.2	6.2
Node3	8.5	8.5	7.5	7.5	6	7		6.5	6.5	7.5	6.5	5	4.6		7	6.5	5.3	5	5.7	7		4.5	6.6	6.3	4.6	6.1	5.8
Node4	13.5	13	11.5	12.5	11.5	14		13.5	10.7	10.5	10	9	11.6		11	9.2	9.9	7	8.3	8.5		6	7.2	6.7	6	4.7	6.2
Node5	12	11.3	12	14.5	13	12		11	11.2	12	12.5	11.5	10.5		9.5	10.3	11.5	10.2	13	11		6.5	3.3	3.8	5.5	2	3.6
Node6	9	3.5	6.5	6	5	6.3		5	4.5	4	6	6.5	6.5		2	4.5	3.2	5.3	4	3		1	1.5	1.1	1.5	1.3	1.5
Node7	1.5	2	1.5	1.5	2	2		1	1.2	1.5	0.5	2.5	1.5		1.5	1.5	1.8	1.5	1.5	2		1	1	0.5	0.4	0.6	0.9
Node8	3	6	4	2	5	3.6
Plant height	60.5	60.8	54.7	58.5	59	60.7		50.5	47.1	48.3	48.5	47.5	47.4		42.5	42.5	44	41	44.2	44		26	27	25.6	23.6	22.9	27.3
L R:FR	TL1H3							ph13-4							php-1							phd-1
Length (cm)	Rep1	Rep2	Rep3	Rep4	Rep5	Rep6		Rep1	Rep2	Rep3	Rep4	Rep5	Rep6		Rep1	Rep2	Rep3	Rep4	Rep5	Rep6		Rep1	Rep2	Rep3	Rep4	Rep5	Rep6
Hypocotyl (Node1)	7.5	5.8	6.54	7.4	5	4.5		4.8	5	5	4.3	4.5	5		3.5	4.8	3	3.5	4.5	4		2.5	3	2.3	2.6	5	3.1
Node2	12.3	11.2	10.46	12.6	13.5	13		10.2	10	12	10.9	9.4	14.5		11	11.2	9.8	12	10	6.5		10	9	8.7	10.4	7.5	9.2
Node3	5.5	7	6.5	8.3	8.3	5.5		6.5	7	6	5.3	6	6		5	6	5.7	5.2	5.8	6.5		5	6.5	5.3	5	3.5	5
Node4	5	5	5.5	5	6.3	5.7		3.5	5	4	3.2	4	4.5		5.4	4	5	4.3	4.5	4.8		3	2.5	2	4	2	3
Node5	3.3	3.5	2.5	3.2	3	3		2.7	2.8	3	3	2.5	2		2.3	1.6	2.5	1.3	2	1.7		1.5	2	1.2	2.2	2.5	1.9
Node6	1.5	0.2	1	1.5	1	0.5		0.7	1.5	1	0.8	1.5	1.8		0.3	0.9	1	1	0.5	1.5		1	1	2	0.7	1	1
Node7								0.5	1	0.5	1	0.5	0.5		0.5	0.5	0.8	0.5	0.7	1			1	0.5	0.6	1	0.8
Plant height	35.1	32.7	32.5	38	37.1	32.2		28.9	32.3	31.5	28.5	28.4	34.3		28	29	27.8	27.8	28	26		23	25	22	25.5	22.5	24
Difference analysis by two-way ANOVA with Tukey’s post-test
Different regimes		WL				LBL				L R:FR
Lines		TL1	ph13-4	php-1	phd-1	TL1	ph13-4	php-1	phd-1	TL1	ph13-4	php-1	phd-1
Different letters		c	d	e	fg	a	b	c	efg	d	def	ef	g
	p value
WL	TL1
	ph13-4	0.0098
	php-1	0.0023	0.0278
	phd-1	0.0001	0.0001	0.045
LBL	TL1	0.0006	0.0001	0.0001	0.0001
	ph13-4	0.0037	0.0001	0.0001	0.0001	0.0029
	php-1	0.7563	0.0003	0.0001	0.0001	0.0007	0.0243
	phd-1	0.0028	0.0047	0.1304	0.998	0.0001	0.0001	0.0001
L R:FR	TL1	0.0052	0.7772	0.0449	0.0005	0.0002	0.0007	0.0233	0.0433
	ph13-4	0.0458	0.6224	0.724	0.0825	0.0001	0.0007	0.0007	0.0036	0.6865
	php-1	0.0008	0.0151	0.2942	0.0718	0.0001	0.0001	0.0001	0.4337	0.0172	0.5353
	phd-1	0.0001	0.0003	0.0213	0.9778	0.0001	0.0001	0.0001	0.6903	0.0027	0.0207	0.0246

## Sheet: Fig. 5d
Fig. 5d The plant height of the TL1 and phd lines in different planting density.
Plant height (cm)	TL1					phd-1					phd-2
Planting density	30 cm	20 cm	10 cm	5 cm		30 cm	20 cm	10 cm	5 cm		30 cm	20 cm	10 cm	5 cm
Rep1	115	124	140	148		78	78	76	70		80	78	83	75
Rep2	126	137	128	135		86	71	72	81		72	80	78	76
Rep3	120	122	138	146		72	82	76	71		73	70	78	80
Rep4	112	127	137	146		83	73	75	77		66	86	80	83
Rep5	128	135	130	154		71	80	85	71		78	78	79	83.5
Rep6	129	143	137	156		68	82	80	89		76	78	79	71
Rep7	126	125	148	140		79	77	82	80		73	77	78	80
Rep8	127	130	146	160		74	70	80	79		84	82	77	82
Rep9	122	129	135	145		72	73	70	74		76	70	74	77
Rep10	116	130	153	155		80	76	82	82		73	81	71	83
Rep11	118	133	140	131.5		81	77	72	69		82	72	73	66
Rep12	120	140	130	130		84	69	73	73		75	75	74	70
Rep13	126	120	132	136		67	70	77	74		75	83	77	75
Rep14	128	143	136	148		78	75	68	74		90	71	71	70
Rep15	133	125	118	144		78	70	74	72		73	67	76	70
Rep16	124	125	134	141		74	70	75	72		71	67	70	68
Rep17	105	129	150	137		72	70	70	65		72	75	73	61
Rep18	119	130	152	141		77	66	74	60		76	77	70	73
Rep19	114	130	151	135		77	66	72	80		78	74	76	70
Rep20	124	125	130	160		80	72	78	77		83	78	65	64

## Sheet: Fig. 5e
Fig. 5e The grain yield per plant of of TL1 and phd lines in different planting density.
Planting density	30 cm				20 cm				10 cm				5 cm
Grain yield per plant (g)	TL1	phd-1	phd-2		TL1	phd-1	phd-2		TL1	phd-1	phd-2		TL1	phd-1	phd-2
Rep1	31.554	61.338	61.323		20.405	47.368	36.010		6.024	13.889	26.168		3.604	16.012	13.123
Rep2	45.020	40.139	51.323		25.000	35.723	37.158		8.005	13.890	18.721		2.435	8.119	9.547
Rep3	43.400	48.311	48.279		27.350	46.754	34.677		7.093	18.000	18.001		5.421	23.855	12.500
Rep4	38.101	48.190	36.216		23.127	40.123	47.359		7.032	29.146	15.352		5.123	15.014	12.069
Rep5	26.132	53.002	42.512		29.837	42.142	32.104		10.304	17.427	16.73		4.669	12.39	14.394
Rep6	36.020	54.070	42.176		35.000	35.873	31.661		16.983	23.082	18.162		6.200	12.207	14.649
Rep7	46.300	51.880	53.045		28.000	37.155	37.085		10.619	26.011	20.012		3.123	19.026	11.164
Rep8	34.367	46.635	42.495		35.000	35.467	31.839		14.117	23.596	16.718		5.200	13.600	13.394
Rep9	45.100	46.635	40.178		33.415	39.001	44.013		11.665	15.251	20.399		7.447	21.845	12.837
Rep10	36.483	50.000	54.240		28.979	38.014	36.195		18.276	24.263	18.019		6.400	11.747	12.815
Rep11	30.047	47.725	46.201		31.504	48.269	39.537		12.787	21.942	18.011		2.147	10.758	14.987
Rep12	33.555	50.488	49.450		35.201	45.862	45.178		17.357	12.109	22.124		10.500	6.557	15.717
Rep13	43.537	52.000	47.076		30.102	36.086	38.332		15.974	18.718	16.900		9.800	14.013	13.461
Rep14	33.060	62.929	50.303		32.516	46.868	45.911		13.645	16.411	17.081		10.000	9.090	16.627
Rep15	40.143	55.461	45.623		38.500	36.000	36.264		11.147	18.023	19.000		4.200	9.177	16.627
Rep16	47.760	52.570	58.021		36.000	38.173	36.264		17.628	19.113	16.219		8.116	16.388	13.140
Rep17	33.195	53.424	52.338		32.040	37.145	34.547		10.000	25.795	21.014		5.612	8.877	12.881
Rep18	35.811	45.760	63.971		33.463	31.669	52.273		15.523	27.545	16.947		4.173	10.687	10.859
Rep19	34.326	38.760	61.702		34.542	33.932	49.003		11.452	21.000	21.359		6.103	11.310	8.902
Rep20	43.000	58.103	49.246		31.413	43.012	40.848		6.794	16.177	16.856		9.279	15.919	13.969

[truncated: 64 more sheets: Fig. 5f, SFig. 2b, SFig. 2d, SFig. 8, SFig. 9, SFig. 10b,  SFig. 10c, SFig. 12b, SFig. 12c, SFig. 10d, SFig. 10f, SFig. 10g, SFig. 11a, SFig. 11b, SFig. 11c, SFig. 11d, SFig. 13a, SFig. 13b, SFig. 13c, SFig. 16 …]
